# Supplementary material for: N-[2-(3,4-Dimeth­oxy­phen­yl)eth­yl]-N-methyl­benzene­sulfonamide
Source: Acta Crystallogr Sect E Struct Rep Online. 2012 Feb 29;68(Pt 3):o882. doi: 10.1107/S1600536812005272 (PMC3297930; doi:10.1107/S1600536812005272)
Supplement: Supplementary file 1 [file e-68-0o882-sup1.cif]

##############################################################################
#                                                                            #
# This CIF contains the data in a paper accepted for publication in          #
# Acta Crystallographica Section E. It conforms to the requirements of       #
# Notes for Authors for Acta Crystallographica Section E, and has been       #
# peer reviewed under the auspices of the IUCr Commission on Journals.       #
#                                                                            #
# Full details of the Crystallographic Information File format               #
# are given in the paper "The Crystallographic Information File (CIF):       #
# a New Standard Archive File for Crystallography" by S. R. Hall, F. H.      #
# Allen and I. D. Brown [Acta Cryst. (1991), A47, 655-685].                  #
#                                                                            #
# The current version of the core CIF dictionary is obtainable from          #
# ftp://ftp.iucr.org/pub/cif_core.dic.                                       #
#                                                                            #
# Software is freely available for graphical display of the structure(s)     #
# in this CIF. For information consult the CIF software page                 #
# http://www.iucr.org/resources/cif/software.                                #
#                                                                            #
# This file may be used for bona fide research purposes within the           #
# scientific community so long as proper attribution is given to the journal # 
# article from which it was obtained.                                        #
#                                                                            #
##############################################################################
data_I
_audit_creation_method     SHELXL-97
_chemical_name_systematic
;
<i>N</i>-[2-(3,4-Dimethoxyphenyl)ethyl]-<i>N</i>-methylbenzenesulfonamide
;
_chemical_name_common     ?
_chemical_formula_moiety     'C17 H21 N O4 S'
_chemical_formula_sum     'C17 H21 N O4 S'
_chemical_formula_iupac     'C17 H21 N O4 S'
_chemical_formula_weight     335.41
_chemical_melting_point     ?
_symmetry_cell_setting     monoclinic
_symmetry_space_group_name_H-M     'P 21/c'
_symmetry_space_group_name_Hall     '-P 2ybc'
loop_
    _symmetry_equiv_pos_as_xyz
    'x, y, z'
    '-x, y+1/2, -z+1/2'
    '-x, -y, -z'
    'x, -y-1/2, z-1/2'
_cell_length_a     9.9383(3)
_cell_length_b     14.6494(4)
_cell_length_c     12.0097(3)
_cell_angle_alpha     90.00
_cell_angle_beta     108.5350(10)
_cell_angle_gamma     90.00
_cell_volume     1657.80(8)
_cell_formula_units_Z     4
_cell_measurement_reflns_used     7936
_cell_measurement_theta_min     2.16
_cell_measurement_theta_max     29.0
_cell_measurement_temperature     293(2)
_exptl_crystal_description     block
_exptl_crystal_colour     colourless
_exptl_crystal_size_max     0.40
_exptl_crystal_size_mid     0.40
_exptl_crystal_size_min     0.30
_exptl_crystal_density_diffrn     1.344
_exptl_crystal_density_meas     ?
_exptl_crystal_density_method     'not measured'
_exptl_crystal_F_000     712
_exptl_absorpt_coefficient_mu     0.215
_exptl_absorpt_correction_type     multi-scan
_exptl_absorpt_process_details     '(SADABS; Bruker, 2004)'
_exptl_absorpt_correction_T_min     0.8790
_exptl_absorpt_correction_T_max     0.9384
_exptl_special_details     ?
_diffrn_ambient_temperature     293(2)
_diffrn_radiation_type     MoK\a
_diffrn_radiation_wavelength     0.71073
_diffrn_radiation_source     'fine-focus sealed tube'
_diffrn_radiation_monochromator     graphite
_diffrn_measurement_device_type     'Bruker Kappa APEXII CCD'
_diffrn_measurement_method     '\w and \f scans'
_diffrn_detector_area_resol_mean     ?
_diffrn_reflns_number     20493
_diffrn_reflns_av_R_equivalents     0.0275
_diffrn_reflns_av_sigmaI/netI     0.0225
_diffrn_reflns_theta_min     2.16
_diffrn_reflns_theta_max     29.17
_diffrn_reflns_theta_full     29.17
_diffrn_measured_fraction_theta_max     0.972
_diffrn_measured_fraction_theta_full     0.972
_diffrn_reflns_limit_h_min     -13
_diffrn_reflns_limit_h_max     8
_diffrn_reflns_limit_k_min     -19
_diffrn_reflns_limit_k_max     19
_diffrn_reflns_limit_l_min     -16
_diffrn_reflns_limit_l_max     14
_diffrn_standards_number     0
_diffrn_standards_interval_count     ?
_diffrn_standards_interval_time     ?
_diffrn_standards_decay_%     ?
_refine_special_details
;
Refinement of <i>F</i>^2^ against ALL reflections. The weighted <i>R</i>-factor
<i>wR</i> and goodness of fit <i>S</i> are based on <i>F</i>^2^, conventional
<i>R</i>-factors <i>R</i> are based on <i>F</i>, with <i>F</i> set to zero for
negative <i>F</i>^2^. The threshold expression of <i>F</i>^2^ >
\s(<i>F</i>^2^) is used only for calculating <i>R</i>-factors(gt) <i>etc</i>.
and is not relevant to the choice of reflections for refinement.
<i>R</i>-factors based on <i>F</i>^2^ are statistically about twice as large
as those based on <i>F</i>, and <i>R</i>- factors based on ALL data will be
even larger.
;
_reflns_number_total     4353
_reflns_number_gt     3342
_reflns_threshold_expression     I>2\s(I)
_refine_ls_structure_factor_coef     Fsqd
_refine_ls_matrix_type     full
_refine_ls_R_factor_all     0.0535
_refine_ls_R_factor_gt     0.0385
_refine_ls_wR_factor_gt     0.1042
_refine_ls_wR_factor_ref     0.1151
_refine_ls_goodness_of_fit_ref     0.996
_refine_ls_restrained_S_all     0.996
_refine_ls_number_reflns     4353
_refine_ls_number_parameters     212
_refine_ls_number_restraints     0
_refine_ls_hydrogen_treatment     constr
_refine_ls_weighting_scheme     calc
_refine_ls_weighting_details
         'calc w=1/[\s^2^(Fo^2^)+(0.0586P)^2^+0.3830P] where P=(Fo^2^+2Fc^2^)/3'
_atom_sites_solution_hydrogens     geom
_atom_sites_solution_primary     direct
_atom_sites_solution_secondary     difmap
_refine_ls_shift/su_max     0.001
_refine_ls_shift/su_mean     0.000
_refine_diff_density_max     0.270
_refine_diff_density_min     -0.300
_refine_ls_extinction_method     'SHELXL97 (Sheldrick, 2008)'
_refine_ls_extinction_coef     0.0028(10)
_refine_ls_extinction_expression
                                  'Fc^*^=kFc[1+0.001xFc^2^\l^3^/sin(2\q)]^-1/4^'
loop_
    _atom_type_symbol
    _atom_type_description
    _atom_type_scat_dispersion_real
    _atom_type_scat_dispersion_imag
    _atom_type_scat_source
    'C' 'C' 0.0033 0.0016
                         'International Tables Vol C Tables 4.2.6.8 and 6.1.1.4'
    'H' 'H' 0.0000 0.0000
                         'International Tables Vol C Tables 4.2.6.8 and 6.1.1.4'
    'N' 'N' 0.0061 0.0033
                         'International Tables Vol C Tables 4.2.6.8 and 6.1.1.4'
    'O' 'O' 0.0106 0.0060
                         'International Tables Vol C Tables 4.2.6.8 and 6.1.1.4'
    'S' 'S' 0.1246 0.1234
                         'International Tables Vol C Tables 4.2.6.8 and 6.1.1.4'
_computing_data_collection     'APEX2 (Bruker, 2004)'
_computing_cell_refinement     'APEX2 and SAINT (Bruker, 2004)'
_computing_data_reduction     'SAINT and XPREP (Bruker, 2004)'
_computing_structure_solution     'SHELXS97 (Sheldrick, 2008)'
_computing_structure_refinement     'SHELXL97 (Sheldrick, 2008)'
_computing_molecular_graphics
             'ORTEP-3 (Farrugia, 1997) and Mercury (Macrae <i>et al.</i>, 2008)'
_computing_publication_material     'PLATON (Spek, 2009)'
loop_
    _atom_site_type_symbol
    _atom_site_label
    _atom_site_fract_x
    _atom_site_fract_y
    _atom_site_fract_z
    _atom_site_U_iso_or_equiv
    _atom_site_adp_type
    _atom_site_calc_flag
    _atom_site_refinement_flags
    _atom_site_occupancy
    _atom_site_symmetry_multiplicity
    _atom_site_disorder_assembly
    _atom_site_disorder_group
    C C1 0.11829(14) 0.66352(10) 0.73921(12) 0.0389(3) Uani d . 1 1 . .
    C C2 -0.02018(16) 0.69298(11) 0.71549(15) 0.0503(4) Uani d . 1 1 . .
    H H2 -0.0811 0.6630 0.7481 0.060 Uiso calc R 1 1 . .
    C C3 -0.06711(18) 0.76743(13) 0.64283(16) 0.0590(4) Uani d . 1 1 . .
    H H3 -0.1597 0.7881 0.6275 0.071 Uiso calc R 1 1 . .
    C C4 0.02163(19) 0.81095(11) 0.59322(15) 0.0557(4) Uani d . 1 1 . .
    H H4 -0.0108 0.8607 0.5440 0.067 Uiso calc R 1 1 . .
    C C5 0.15918(18) 0.78080(11) 0.61644(16) 0.0548(4) Uani d . 1 1 . .
    H H5 0.2191 0.8102 0.5822 0.066 Uiso calc R 1 1 . .
    C C6 0.20867(15) 0.70752(10) 0.68983(15) 0.0477(4) Uani d . 1 1 . .
    H H6 0.3019 0.6878 0.7060 0.057 Uiso calc R 1 1 . .
    C C7 0.01095(18) 0.45745(13) 0.66936(16) 0.0588(4) Uani d . 1 1 . .
    H H7A -0.0252 0.4999 0.6060 0.088 Uiso calc R 1 1 . .
    H H7B -0.0454 0.4605 0.7210 0.088 Uiso calc R 1 1 . .
    H H7C 0.0068 0.3968 0.6383 0.088 Uiso calc R 1 1 . .
    C C8 0.25582(17) 0.47960(10) 0.66388(14) 0.0463(3) Uani d . 1 1 . .
    H H8A 0.3467 0.5047 0.7102 0.056 Uiso calc R 1 1 . .
    H H8B 0.2175 0.5182 0.5955 0.056 Uiso calc R 1 1 . .
    C C9 0.2778(2) 0.38392(11) 0.62405(14) 0.0531(4) Uani d . 1 1 . .
    H H9A 0.1862 0.3602 0.5770 0.064 Uiso calc R 1 1 . .
    H H9B 0.3364 0.3884 0.5733 0.064 Uiso calc R 1 1 . .
    C C10 0.34519(14) 0.31529(10) 0.71947(12) 0.0404(3) Uani d . 1 1 . .
    C C11 0.33172(14) 0.22281(10) 0.68971(12) 0.0413(3) Uani d . 1 1 . .
    H H11 0.2803 0.2059 0.6134 0.050 Uiso calc R 1 1 . .
    C C12 0.39284(14) 0.15593(10) 0.77076(12) 0.0399(3) Uani d . 1 1 . .
    C C13 0.47154(13) 0.18065(10) 0.88626(12) 0.0391(3) Uani d . 1 1 . .
    C C14 0.48459(14) 0.27165(10) 0.91596(12) 0.0429(3) Uani d . 1 1 . .
    H H14 0.5360 0.2887 0.9922 0.051 Uiso calc R 1 1 . .
    C C15 0.42196(14) 0.33848(10) 0.83345(13) 0.0437(3) Uani d . 1 1 . .
    H H15 0.4319 0.3996 0.8554 0.052 Uiso calc R 1 1 . .
    C C16 0.6248(2) 0.13091(15) 1.07208(15) 0.0661(5) Uani d . 1 1 . .
    H H16A 0.7043 0.1641 1.0636 0.099 Uiso calc R 1 1 . .
    H H16B 0.6576 0.0755 1.1147 0.099 Uiso calc R 1 1 . .
    H H16C 0.5771 0.1676 1.1142 0.099 Uiso calc R 1 1 . .
    C C17 0.3105(2) 0.03597(13) 0.63220(16) 0.0655(5) Uani d . 1 1 . .
    H H17A 0.2136 0.0561 0.6104 0.098 Uiso calc R 1 1 . .
    H H17B 0.3130 -0.0294 0.6279 0.098 Uiso calc R 1 1 . .
    H H17C 0.3553 0.0619 0.5796 0.098 Uiso calc R 1 1 . .
    N N 0.15832(12) 0.48049(8) 0.73455(10) 0.0398(3) Uani d . 1 1 . .
    O O1 0.08318(15) 0.54928(9) 0.89196(10) 0.0632(3) Uani d . 1 1 . .
    O O2 0.32561(12) 0.57504(8) 0.88559(10) 0.0597(3) Uani d . 1 1 . .
    O O3 0.38351(13) 0.06447(7) 0.74855(10) 0.0576(3) Uani d . 1 1 . .
    O O4 0.52907(12) 0.10956(8) 0.95905(9) 0.0554(3) Uani d . 1 1 . .
    S S 0.17728(4) 0.56558(3) 0.82594(3) 0.04282(12) Uani d . 1 1 . .
loop_
    _atom_site_aniso_label
    _atom_site_aniso_U_11
    _atom_site_aniso_U_22
    _atom_site_aniso_U_33
    _atom_site_aniso_U_12
    _atom_site_aniso_U_13
    _atom_site_aniso_U_23
    C1 0.0437(7) 0.0361(7) 0.0379(7) 0.0028(5) 0.0145(5) -0.0021(5)
    C2 0.0480(8) 0.0537(9) 0.0563(9) 0.0072(7) 0.0267(7) 0.0050(7)
    C3 0.0517(9) 0.0619(10) 0.0654(10) 0.0210(8) 0.0212(8) 0.0074(9)
    C4 0.0664(10) 0.0433(9) 0.0581(9) 0.0135(7) 0.0207(8) 0.0087(7)
    C5 0.0618(10) 0.0416(8) 0.0678(11) -0.0012(7) 0.0302(8) 0.0063(8)
    C6 0.0408(7) 0.0415(8) 0.0624(9) 0.0015(6) 0.0188(6) 0.0014(7)
    C7 0.0508(8) 0.0637(11) 0.0547(9) -0.0121(8) 0.0066(7) -0.0042(8)
    C8 0.0567(8) 0.0405(8) 0.0447(8) 0.0030(6) 0.0202(7) 0.0036(6)
    C9 0.0715(10) 0.0485(9) 0.0413(8) 0.0107(8) 0.0209(7) -0.0004(7)
    C10 0.0421(7) 0.0416(8) 0.0407(7) 0.0026(6) 0.0175(5) -0.0027(6)
    C11 0.0421(7) 0.0450(8) 0.0355(7) 0.0008(6) 0.0107(5) -0.0069(6)
    C12 0.0386(6) 0.0399(7) 0.0404(7) 0.0005(5) 0.0115(5) -0.0052(6)
    C13 0.0341(6) 0.0463(8) 0.0366(7) 0.0022(5) 0.0108(5) -0.0026(6)
    C14 0.0356(6) 0.0515(8) 0.0391(7) -0.0031(6) 0.0083(5) -0.0107(6)
    C15 0.0434(7) 0.0401(8) 0.0481(8) -0.0037(6) 0.0153(6) -0.0093(6)
    C16 0.0598(10) 0.0829(13) 0.0438(8) 0.0087(9) 0.0000(7) 0.0054(9)
    C17 0.0789(12) 0.0467(9) 0.0563(10) 0.0028(8) 0.0009(9) -0.0181(8)
    N 0.0436(6) 0.0363(6) 0.0381(6) -0.0006(5) 0.0110(5) -0.0007(5)
    O1 0.0888(9) 0.0641(8) 0.0482(6) 0.0084(6) 0.0383(6) 0.0079(6)
    O2 0.0581(7) 0.0543(7) 0.0491(6) 0.0022(5) -0.0080(5) -0.0059(5)
    O3 0.0729(8) 0.0390(6) 0.0486(6) 0.0019(5) 0.0021(5) -0.0087(5)
    O4 0.0631(7) 0.0524(7) 0.0422(6) 0.0095(5) 0.0048(5) 0.0015(5)
    S 0.0521(2) 0.0410(2) 0.03312(18) 0.00382(15) 0.01030(14) 0.00021(14)
_geom_special_details
;
All e.s.d.'s (except the e.s.d. in the dihedral angle between two l.s. planes)
are estimated using the full covariance matrix. The cell e.s.d.'s are taken
into account individually in the estimation of e.s.d.'s in distances, angles
and torsion angles; correlations between e.s.d.'s in cell parameters are only
used when they are defined by crystal symmetry. An approximate (isotropic)
treatment of cell e.s.d.'s is used for estimating e.s.d.'s involving l.s.
planes.
;
loop_
    _geom_bond_atom_site_label_1
    _geom_bond_atom_site_label_2
    _geom_bond_site_symmetry_2
    _geom_bond_distance
    _geom_bond_publ_flag
    C1 C6 . 1.383(2) ?
    C1 C2 . 1.383(2) ?
    C1 S . 1.7604(14) ?
    C2 C3 . 1.382(2) ?
    C2 H2 . 0.9300 ?
    C3 C4 . 1.369(3) ?
    C3 H3 . 0.9300 ?
    C4 C5 . 1.378(2) ?
    C4 H4 . 0.9300 ?
    C5 C6 . 1.377(2) ?
    C5 H5 . 0.9300 ?
    C6 H6 . 0.9300 ?
    C7 N . 1.4638(19) ?
    C7 H7A . 0.9600 ?
    C7 H7B . 0.9600 ?
    C7 H7C . 0.9600 ?
    C8 N . 1.4773(19) ?
    C8 C9 . 1.519(2) ?
    C8 H8A . 0.9700 ?
    C8 H8B . 0.9700 ?
    C9 C10 . 1.511(2) ?
    C9 H9A . 0.9700 ?
    C9 H9B . 0.9700 ?
    C10 C15 . 1.381(2) ?
    C10 C11 . 1.397(2) ?
    C11 C12 . 1.379(2) ?
    C11 H11 . 0.9300 ?
    C12 O3 . 1.3635(18) ?
    C12 C13 . 1.4062(18) ?
    C13 O4 . 1.3631(17) ?
    C13 C14 . 1.375(2) ?
    C14 C15 . 1.391(2) ?
    C14 H14 . 0.9300 ?
    C15 H15 . 0.9300 ?
    C16 O4 . 1.4229(19) ?
    C16 H16A . 0.9600 ?
    C16 H16B . 0.9600 ?
    C16 H16C . 0.9600 ?
    C17 O3 . 1.4173(19) ?
    C17 H17A . 0.9600 ?
    C17 H17B . 0.9600 ?
    C17 H17C . 0.9600 ?
    N S . 1.6317(12) ?
    O1 S . 1.4254(13) ?
    O2 S . 1.4262(11) ?
loop_
    _geom_angle_atom_site_label_1
    _geom_angle_atom_site_label_2
    _geom_angle_atom_site_label_3
    _geom_angle_site_symmetry_1
    _geom_angle_site_symmetry_3
    _geom_angle
    _geom_angle_publ_flag
    C6 C1 C2 . . 120.38(14) ?
    C6 C1 S . . 119.60(11) ?
    C2 C1 S . . 119.92(12) ?
    C3 C2 C1 . . 119.37(15) ?
    C3 C2 H2 . . 120.3 ?
    C1 C2 H2 . . 120.3 ?
    C4 C3 C2 . . 120.51(15) ?
    C4 C3 H3 . . 119.7 ?
    C2 C3 H3 . . 119.7 ?
    C3 C4 C5 . . 119.85(15) ?
    C3 C4 H4 . . 120.1 ?
    C5 C4 H4 . . 120.1 ?
    C6 C5 C4 . . 120.59(16) ?
    C6 C5 H5 . . 119.7 ?
    C4 C5 H5 . . 119.7 ?
    C5 C6 C1 . . 119.30(14) ?
    C5 C6 H6 . . 120.4 ?
    C1 C6 H6 . . 120.4 ?
    N C7 H7A . . 109.5 ?
    N C7 H7B . . 109.5 ?
    H7A C7 H7B . . 109.5 ?
    N C7 H7C . . 109.5 ?
    H7A C7 H7C . . 109.5 ?
    H7B C7 H7C . . 109.5 ?
    N C8 C9 . . 112.04(13) ?
    N C8 H8A . . 109.2 ?
    C9 C8 H8A . . 109.2 ?
    N C8 H8B . . 109.2 ?
    C9 C8 H8B . . 109.2 ?
    H8A C8 H8B . . 107.9 ?
    C10 C9 C8 . . 116.64(13) ?
    C10 C9 H9A . . 108.1 ?
    C8 C9 H9A . . 108.1 ?
    C10 C9 H9B . . 108.1 ?
    C8 C9 H9B . . 108.1 ?
    H9A C9 H9B . . 107.3 ?
    C15 C10 C11 . . 118.04(13) ?
    C15 C10 C9 . . 124.05(14) ?
    C11 C10 C9 . . 117.90(13) ?
    C12 C11 C10 . . 121.59(13) ?
    C12 C11 H11 . . 119.2 ?
    C10 C11 H11 . . 119.2 ?
    O3 C12 C11 . . 124.96(12) ?
    O3 C12 C13 . . 115.34(13) ?
    C11 C12 C13 . . 119.70(13) ?
    O4 C13 C14 . . 126.05(12) ?
    O4 C13 C12 . . 115.10(12) ?
    C14 C13 C12 . . 118.85(13) ?
    C13 C14 C15 . . 120.89(13) ?
    C13 C14 H14 . . 119.6 ?
    C15 C14 H14 . . 119.6 ?
    C10 C15 C14 . . 120.93(14) ?
    C10 C15 H15 . . 119.5 ?
    C14 C15 H15 . . 119.5 ?
    O4 C16 H16A . . 109.5 ?
    O4 C16 H16B . . 109.5 ?
    H16A C16 H16B . . 109.5 ?
    O4 C16 H16C . . 109.5 ?
    H16A C16 H16C . . 109.5 ?
    H16B C16 H16C . . 109.5 ?
    O3 C17 H17A . . 109.5 ?
    O3 C17 H17B . . 109.5 ?
    H17A C17 H17B . . 109.5 ?
    O3 C17 H17C . . 109.5 ?
    H17A C17 H17C . . 109.5 ?
    H17B C17 H17C . . 109.5 ?
    C7 N C8 . . 114.72(12) ?
    C7 N S . . 114.70(11) ?
    C8 N S . . 115.88(9) ?
    C12 O3 C17 . . 117.65(13) ?
    C13 O4 C16 . . 117.44(13) ?
    O2 S O1 . . 119.54(8) ?
    O2 S N . . 106.98(7) ?
    O1 S N . . 106.87(7) ?
    O2 S C1 . . 108.34(7) ?
    O1 S C1 . . 108.16(7) ?
    N S C1 . . 106.21(6) ?
loop_
    _geom_torsion_atom_site_label_1
    _geom_torsion_atom_site_label_2
    _geom_torsion_atom_site_label_3
    _geom_torsion_atom_site_label_4
    _geom_torsion_site_symmetry_1
    _geom_torsion_site_symmetry_2
    _geom_torsion_site_symmetry_3
    _geom_torsion_site_symmetry_4
    _geom_torsion
    _geom_torsion_publ_flag
    C6 C1 C2 C3 . . . . -0.6(2) ?
    S C1 C2 C3 . . . . -177.00(13) ?
    C1 C2 C3 C4 . . . . 1.0(3) ?
    C2 C3 C4 C5 . . . . -0.5(3) ?
    C3 C4 C5 C6 . . . . -0.4(3) ?
    C4 C5 C6 C1 . . . . 0.8(3) ?
    C2 C1 C6 C5 . . . . -0.2(2) ?
    S C1 C6 C5 . . . . 176.16(12) ?
    N C8 C9 C10 . . . . -62.34(19) ?
    C8 C9 C10 C15 . . . . -18.9(2) ?
    C8 C9 C10 C11 . . . . 162.67(14) ?
    C15 C10 C11 C12 . . . . -0.1(2) ?
    C9 C10 C11 C12 . . . . 178.44(14) ?
    C10 C11 C12 O3 . . . . 179.51(14) ?
    C10 C11 C12 C13 . . . . -0.4(2) ?
    O3 C12 C13 O4 . . . . 0.95(19) ?
    C11 C12 C13 O4 . . . . -179.17(13) ?
    O3 C12 C13 C14 . . . . -179.30(13) ?
    C11 C12 C13 C14 . . . . 0.6(2) ?
    O4 C13 C14 C15 . . . . 179.37(14) ?
    C12 C13 C14 C15 . . . . -0.3(2) ?
    C11 C10 C15 C14 . . . . 0.3(2) ?
    C9 C10 C15 C14 . . . . -178.10(14) ?
    C13 C14 C15 C10 . . . . -0.1(2) ?
    C9 C8 N C7 . . . . -67.78(17) ?
    C9 C8 N S . . . . 154.94(11) ?
    C11 C12 O3 C17 . . . . 2.8(2) ?
    C13 C12 O3 C17 . . . . -177.37(15) ?
    C14 C13 O4 C16 . . . . -7.8(2) ?
    C12 C13 O4 C16 . . . . 171.97(14) ?
    C7 N S O2 . . . . 176.93(11) ?
    C8 N S O2 . . . . -45.78(12) ?
    C7 N S O1 . . . . 47.78(13) ?
    C8 N S O1 . . . . -174.93(10) ?
    C7 N S C1 . . . . -67.51(12) ?
    C8 N S C1 . . . . 69.77(11) ?
    C6 C1 S O2 . . . . 32.79(14) ?
    C2 C1 S O2 . . . . -150.81(13) ?
    C6 C1 S O1 . . . . 163.73(12) ?
    C2 C1 S O1 . . . . -19.87(15) ?
    C6 C1 S N . . . . -81.85(13) ?
    C2 C1 S N . . . . 94.55(13) ?
loop_
    _geom_hbond_atom_site_label_D
    _geom_hbond_atom_site_label_H
    _geom_hbond_atom_site_label_A
    _geom_hbond_site_symmetry_A
    _geom_hbond_distance_DH
    _geom_hbond_distance_HA
    _geom_hbond_distance_DA
    _geom_hbond_angle_DHA
    C14 H14 O2 3_667 0.93 2.60 3.380(2) 142.2
    C8 H8A O3 2_656 0.97 2.71 3.620(2) 156.0
    C4 H4 O1 4_575 0.93 2.65 3.369(2) 134.5
    C3 H3 Cg2 2_545 0.93 2.91 3.661(2) 139
    C6 H6 Cg2 2_656 0.93 3.05 3.827(8) 123
data_global
_journal_date_recd_electronic     2012-01-27
_journal_date_accepted     2012-02-06
_journal_name_full     'Acta Crystallographica, Section E'
_journal_year     2012
_journal_volume     68
_journal_issue      3
_journal_page_first     o882
_journal_page_last     o882
_journal_paper_category     QO
_journal_paper_doi     10.1107/S1600536812005272
_journal_coeditor_code     SJ5187
_publ_contact_author_name     'Jasmine P. Vennila'
_publ_contact_author_address
;
Department of Physics
Panimalar Institute of Technology
Chennai 600 095
India
;
_publ_contact_author_email     jasprabhu1@yahoo.co.in
_publ_contact_author_fax     '91 44 22491777'
_publ_contact_author_phone     '91 44 42669024'
_publ_section_title
;
<i>N</i>-[2-(3,4-Dimethoxyphenyl)ethyl]-<i>N</i>-methylbenzenesulfonamide
;
loop_
    _publ_author_name
    _publ_author_address
    'Jasmine P. Vennila'
;
 Department of Physics
 Panimalar Institute of Technology
 Chennai 602 103
 India
;
    'D. John Thiruvadigal'
;
 Department of Physics
  SRM University
  Kattankulathur Campus
  Chennai 603 203
  India
;
    'E. Theboral Sugi Kamala'
; Department of Physics
  Easwari Engineering College
  Ramapuram
  Chennai 600 089
  India
;
    'Helen P. Kavitha'
; Department of Chemistry
  SRM University
  Ramapuram Campus
  Chennai 600 089, India
;
    'V. Manivannan'
; Department of Research and Development
  PRIST University
  Vallam
  Thanjavur 613 403, India
;
