# Supplementary material for: N-[2-(3,4-Dimeth­oxy­phen­yl)eth­yl]-N-methyl­benzene­sulfonamide
Source: Acta Crystallogr Sect E Struct Rep Online. 2012 Feb 29;68(Pt 3):o882. doi: 10.1107/S1600536812005272 (PMC3297930; doi:10.1107/S1600536812005272)
Supplement: Supplementary file 2 [file e-68-0o882-Isup2.hkl]

# 
# h,k,l, Fc-squared, Fo-squared, sigma(Fo-squared) and status flag 
# 
data_I
_shelx_title ' 030 in P 21/c' 
_shelx_refln_list_code          4 
_shelx_F_calc_maximum      182.50 
_exptl_crystal_F_000       712.00 
_reflns_d_resolution_high  0.7291 
 
loop_ 
 _symmetry_equiv_pos_as_xyz 
 'x, y, z' 
 '-x, y+1/2, -z+1/2' 
 '-x, -y, -z' 
 'x, -y-1/2, z-1/2' 
 
_cell_length_a     9.9383 
_cell_length_b    14.6494 
_cell_length_c    12.0097 
_cell_angle_alpha  90.000 
_cell_angle_beta  108.535 
_cell_angle_gamma  90.000 
 
_shelx_F_squared_multiplier     1.000 
 
loop_ 
 _refln_index_h 
 _refln_index_k 
 _refln_index_l 
 _refln_F_squared_calc 
 _refln_F_squared_meas 
 _refln_F_squared_sigma 
 _refln_observed_status 
   1   0   0      125.75      112.76      3.13 o 
   2   0   0       48.31       85.74      1.37 o 
   3   0   0      307.39      350.71      4.89 o 
   4   0   0      252.86      292.26      4.19 o 
   5   0   0      335.35      351.04      5.07 o 
   6   0   0     3013.45     3120.70     37.51 o 
   7   0   0        9.27        4.46      0.83 o 
   8   0   0       30.95       33.38      1.66 o 
   9   0   0       77.71       90.04      2.30 o 
  10   0   0        9.76        8.65      1.19 o 
  11   0   0       24.63       30.88      3.38 o 
  12   0   0       42.83       52.98      4.45 o 
   1   1   0        0.03       -0.46      0.46 o 
   2   1   0     9545.99     9464.28     76.36 o 
   3   1   0     1087.75     1097.82     10.02 o 
   4   1   0     1192.49     1183.44     10.89 o 
   5   1   0      473.57      519.60      5.00 o 
   6   1   0        0.03       -0.17      0.77 o 
   7   1   0        6.17        6.05      1.04 o 
   8   1   0        1.08        1.30      0.57 o 
   9   1   0       28.53       26.83      1.32 o 
  10   1   0        0.44       -0.90      0.90 o 
  11   1   0        3.62        3.06      1.14 o 
  12   1   0       16.84       17.44      2.29 o 
   0   2   0       92.91       94.09      1.51 o 
   1   2   0      948.62      963.31      7.98 o 
   2   2   0     5233.68     5118.34     45.19 o 
   3   2   0       18.69       23.78      0.69 o 
   4   2   0      342.99      361.59      3.96 o 
   5   2   0      105.47      104.63      1.49 o 
   6   2   0       23.73       18.43      0.72 o 
   7   2   0      172.82      180.62      2.40 o 
   8   2   0       41.65       39.44      1.15 o 
   9   2   0      107.24      106.52      2.09 o 
  10   2   0        0.56        1.32      0.79 o 
  11   2   0       51.03       55.00      2.42 o 
  12   2   0       13.11       12.62      2.09 o 
   1   3   0      990.37      994.87      8.34 o 
   2   3   0      502.20      440.47      4.38 o 
   3   3   0     1228.33     1311.42     12.83 o 
   4   3   0      114.53      157.12      2.44 o 
   5   3   0       73.58       69.54      1.33 o 
   6   3   0       27.95       30.50      0.98 o 
   7   3   0     1162.86     1182.49     11.52 o 
   8   3   0      315.58      304.84      3.93 o 
   9   3   0       14.23        8.30      0.95 o 
  10   3   0       92.79       95.89      2.99 o 
  11   3   0       11.28       12.07      2.10 o 
  12   3   0        0.02        0.88      1.37 o 
   0   4   0      416.36      428.84      5.44 o 
   1   4   0     5781.38     5888.01     47.22 o 
   2   4   0      483.36      500.43      5.35 o 
   3   4   0       89.81      100.73      1.64 o 
   4   4   0      225.94      232.03      3.01 o 
   5   4   0       55.79       47.59      1.22 o 
   6   4   0      236.19      280.62      3.51 o 
   7   4   0       15.02       25.43      1.17 o 
   8   4   0       17.47       25.22      1.16 o 
   9   4   0        0.37        1.59      0.83 o 
  10   4   0       15.54       13.36      1.36 o 
  11   4   0        3.42        1.22      1.24 o 
  12   4   0       35.41       44.31      3.14 o 
   1   5   0      438.19      400.56      4.07 o 
   2   5   0      761.41      689.12      7.27 o 
   3   5   0       16.69       13.35      0.62 o 
   4   5   0      900.65      908.79      8.93 o 
   5   5   0       56.44       63.09      1.52 o 
   6   5   0       43.13       37.07      1.25 o 
   7   5   0      198.38      198.43      3.15 o 
   8   5   0       36.78       39.07      1.49 o 
   9   5   0      186.07      182.59      3.26 o 
  10   5   0       26.85       30.36      1.75 o 
  11   5   0       13.40       14.97      1.84 o 
  12   5   0        6.76        7.96      1.83 o 
   0   6   0       52.12       37.08      1.36 o 
   1   6   0       61.65       62.29      1.96 o 
   2   6   0      399.65      393.00      4.10 o 
   3   6   0      241.64      210.94      2.58 o 
   4   6   0       13.59        5.83      0.59 o 
   5   6   0       49.72       44.61      1.25 o 
   6   6   0      427.38      425.79      4.80 o 
   7   6   0      223.92      219.81      4.20 o 
   8   6   0      267.66      258.00      4.01 o 
   9   6   0       64.90       64.89      2.04 o 
  10   6   0        8.16        5.95      1.18 o 
  11   6   0       10.63       12.46      1.95 o 
  12   6   0       12.45       14.82      2.11 o 
   1   7   0      138.25      151.90      2.31 o 
   2   7   0     2616.89     2705.68     24.65 o 
   3   7   0       67.71       76.15      1.91 o 
   4   7   0      365.03      404.53      4.39 o 
   5   7   0        2.03        2.26      0.60 o 
   6   7   0        4.77        4.16      0.75 o 
   7   7   0       40.62       36.62      1.52 o 
   8   7   0        0.88       -0.10      0.99 o 
   9   7   0       95.64      103.68      2.77 o 
  10   7   0        0.04        0.09      0.99 o 
  11   7   0        0.13       -0.06      1.62 o 
  12   7   0        1.93        4.14      1.88 o 
   0   8   0     4815.19     5121.81     61.69 o 
   1   8   0      553.38      508.32      5.70 o 
   2   8   0        4.73        3.60      0.55 o 
   3   8   0       42.17       56.89      1.47 o 
   4   8   0      172.01      166.97      2.42 o 
   5   8   0      594.61      608.33      6.50 o 
   6   8   0      587.43      581.43      7.14 o 
   7   8   0        1.55        2.31      0.92 o 
   8   8   0       83.54       82.64      3.40 o 
   9   8   0       11.19        8.68      1.33 o 
  10   8   0       11.06       10.33      1.36 o 
  11   8   0       11.16       11.12      2.07 o 
   1   9   0     1451.26     1427.31     13.89 o 
   2   9   0      379.71      448.00      5.28 o 
   3   9   0      371.74      388.81      4.71 o 
   4   9   0      122.18      106.65      1.97 o 
   5   9   0       20.87       16.82      1.11 o 
   6   9   0        0.00        0.53      0.92 o 
   7   9   0       83.48       82.34      2.50 o 
   8   9   0       56.42       50.25      2.12 o 
   9   9   0       56.98       57.84      2.33 o 
  10   9   0        3.31        3.58      1.75 o 
  11   9   0        5.45        6.22      2.61 o 
   0  10   0      206.28      188.21      7.11 o 
   1  10   0       36.12       37.05      1.72 o 
   2  10   0        0.02        0.69      0.60 o 
   3  10   0        3.19        3.62      0.76 o 
   4  10   0      775.07      734.60      8.03 o 
   5  10   0       31.76       31.58      1.25 o 
   6  10   0       81.46       77.06      2.45 o 
   7  10   0        0.31        0.63      1.17 o 
   8  10   0        7.11        8.08      1.39 o 
   9  10   0       37.40       44.47      2.32 o 
  10  10   0       17.62       20.50      2.64 o 
  11  10   0        0.73        1.28      2.08 o 
   1  11   0      731.05      637.04      7.27 o 
   2  11   0      879.27      894.57     10.13 o 
   3  11   0      555.60      567.30      7.07 o 
   4  11   0       56.54       51.86      1.68 o 
   5  11   0      284.79      264.87      4.13 o 
   6  11   0       84.35       81.21      2.70 o 
   7  11   0      188.01      189.91      4.09 o 
   8  11   0       28.31       28.28      2.04 o 
   9  11   0        0.03        0.11      1.48 o 
  10  11   0        3.34        6.28      2.45 o 
   0  12   0       21.71       23.00      1.98 o 
   1  12   0      107.20      116.90      2.89 o 
   2  12   0        3.04        5.57      1.21 o 
   3  12   0       48.89       43.56      1.98 o 
   4  12   0      193.02      190.13      3.77 o 
   5  12   0        0.78        0.09      1.29 o 
   6  12   0       23.41       19.23      2.01 o 
   7  12   0        0.01       -0.09      1.60 o 
   8  12   0        1.41       -1.54      1.60 o 
   9  12   0        1.32        1.84      1.78 o 
  10  12   0        0.01        1.39      2.42 o 
   1  13   0      586.97      576.28      8.63 o 
   2  13   0      256.57      242.25      4.79 o 
   3  13   0       19.44       19.06      1.64 o 
   4  13   0      292.61      302.60      5.52 o 
   5  13   0       37.92       34.70      2.42 o 
   6  13   0        1.11       -0.08      1.64 o 
   7  13   0       57.68       64.08      3.47 o 
   8  13   0        6.17        5.25      2.00 o 
   9  13   0       10.51       14.13      3.01 o 
   0  14   0       67.55       59.89      4.27 o 
   1  14   0        8.94       13.44      1.70 o 
   2  14   0      294.94      300.47      5.65 o 
   3  14   0      107.99      109.85      4.52 o 
   4  14   0      168.13      160.08      4.63 o 
   5  14   0      208.75      202.51      5.91 o 
   6  14   0       36.71       38.20      4.36 o 
   7  14   0        7.95        6.78      2.51 o 
   8  14   0       29.29       30.52      3.67 o 
   9  14   0       18.59       20.52      3.35 o 
   1  15   0        0.01       -1.04      1.42 o 
   2  15   0        4.92        7.05      1.56 o 
   3  15   0       28.94       31.67      3.17 o 
   4  15   0       13.70       13.47      2.28 o 
   5  15   0        6.66        7.54      2.16 o 
   6  15   0        0.04        0.39      1.82 o 
   7  15   0        4.40        4.43      2.13 o 
   8  15   0       21.50       28.74      3.78 o 
   0  16   0       34.04       37.19      3.95 o 
   1  16   0       16.60       15.07      2.15 o 
   2  16   0        1.00        4.40      1.99 o 
   3  16   0        1.00       -0.61      3.32 o 
   4  16   0        1.12       -0.29      2.14 o 
   5  16   0       33.77       38.21      4.07 o 
   6  16   0       39.93       40.85      4.79 o 
   7  16   0        5.14        5.87      3.38 o 
   1  17   0        5.09        4.73      2.20 o 
   2  17   0       50.36       48.92      6.93 o 
   3  17   0        1.57        3.67      4.25 o 
   4  17   0        0.55       -3.26      3.77 o 
   5  17   0        0.15       -0.29      2.91 o 
   6  17   0       19.99       15.92      4.09 o 
   1  18   0       11.08       11.57      4.95 o 
   2  18   0        1.35        3.80      4.73 o 
   3  18   0       56.13       60.30      8.18 o 
   4  18   0       26.79       25.60      4.44 o 
   5  18   0        2.13        4.19      3.22 o 
   1  19   0        6.43        3.96      4.67 o 
   2  19   0       54.22       50.55      7.67 o 
   3  19   0        0.72       -1.28      4.36 o 
   4  19   0       15.88       20.26      6.20 o 
 -13   1   1       17.67       20.38      4.12 o 
 -12   1   1        2.86        3.36      1.28 o 
 -11   1   1       49.28       56.21      2.07 o 
 -10   1   1       40.27       43.76      1.81 o 
  -9   1   1       13.27       10.66      0.91 o 
  -8   1   1      481.13      483.92      5.25 o 
  -7   1   1      528.50      538.83      5.54 o 
  -6   1   1      383.16      435.30      4.77 o 
  -5   1   1       51.43       63.33      1.48 o 
  -4   1   1       37.43       49.74      1.14 o 
  -3   1   1      819.65      850.82      8.45 o 
  -2   1   1    15274.85    15148.16    134.47 o 
  -1   1   1     2498.43     2455.32     29.61 o 
   0   1   1      165.87      153.25      6.03 o 
   1   1   1    16389.56    14992.61    146.12 o 
   2   1   1     4116.14     4119.08     34.71 o 
   3   1   1      319.20      282.22      2.82 o 
   4   1   1     2701.51     2758.21     22.25 o 
   5   1   1      202.72      241.00      2.48 o 
   6   1   1        3.88        7.65      0.47 o 
   7   1   1      390.83      372.14      3.67 o 
   8   1   1      150.03      146.77      2.24 o 
   9   1   1       18.66       16.71      0.93 o 
  10   1   1        2.83        5.24      1.35 o 
  11   1   1       76.49       81.21      3.41 o 
  12   1   1       64.37       77.83      4.71 o 
 -13   2   1       18.23       14.53      2.09 o 
 -12   2   1        0.16        0.24      1.06 o 
 -11   2   1        0.24       -0.59      1.01 o 
 -10   2   1       46.76       38.09      1.57 o 
  -9   2   1       23.67       23.40      1.14 o 
  -8   2   1        1.37       -0.17      0.80 o 
  -7   2   1        0.01        0.09      0.56 o 
  -6   2   1      245.59      252.44      3.13 o 
  -5   2   1       26.13       34.13      1.44 o 
  -4   2   1       80.05       82.06      1.51 o 
  -3   2   1     2743.21     2632.79     24.87 o 
  -2   2   1     1140.05     1147.96      9.99 o 
  -1   2   1     1089.64     1167.47     10.05 o 
   0   2   1     5392.34     5604.13     47.22 o 
   1   2   1      632.91      665.91      5.38 o 
   2   2   1     2966.31     2887.43     24.49 o 
   3   2   1       55.05       56.25      0.81 o 
   4   2   1     1740.05     1892.11     17.13 o 
   5   2   1      162.23      133.06      1.79 o 
   6   2   1       89.82       97.59      1.55 o 
   7   2   1      305.34      283.41      3.69 o 
   8   2   1      109.35      113.80      2.16 o 
   9   2   1        1.62        2.82      0.76 o 
  10   2   1       64.00       58.21      2.08 o 
  11   2   1        6.51        5.07      1.62 o 
  12   2   1       15.93       15.62      2.22 o 
 -13   3   1       23.92       38.47      3.90 o 
 -12   3   1        1.87        1.90      1.72 o 
 -11   3   1       10.57       11.97      1.31 o 
 -10   3   1       97.98       99.36      2.45 o 
  -9   3   1       85.64       81.03      2.18 o 
  -8   3   1      347.36      348.88      4.73 o 
  -7   3   1      468.85      460.75      5.61 o 
  -6   3   1       56.55       60.87      1.58 o 
  -5   3   1      234.09      250.66      3.49 o 
  -4   3   1        1.78        0.91      0.40 o 
  -3   3   1      106.98      102.10      1.58 o 
  -2   3   1     2286.99     2264.14     19.28 o 
  -1   3   1     3432.20     3356.60     25.83 o 
   0   3   1      941.73      941.30      6.77 o 
   1   3   1      621.34      632.88      5.03 o 
   2   3   1      318.21      316.23      3.11 o 
   3   3   1        7.46       11.80      0.62 o 
   4   3   1      531.21      556.49      5.55 o 
   5   3   1      230.73      225.09      2.71 o 
   6   3   1      148.01      144.89      2.08 o 
   7   3   1        3.50        2.18      0.55 o 
   8   3   1      107.39      107.18      2.29 o 
   9   3   1       37.44       36.04      1.56 o 
  10   3   1       42.54       47.09      1.93 o 
  11   3   1        8.30        7.74      1.84 o 
  12   3   1       26.71       22.95      2.44 o 
 -12   4   1       65.31       73.17      3.27 o 
 -11   4   1        0.23       -0.17      1.15 o 
 -10   4   1       24.08       19.75      1.36 o 
  -9   4   1      509.46      509.50      6.53 o 
  -8   4   1      371.23      361.69      4.93 o 
  -7   4   1       76.43       71.75      1.95 o 
  -6   4   1      387.43      371.81      4.98 o 
  -5   4   1        0.08        1.85      0.50 o 
  -4   4   1     1074.25     1064.43     11.58 o 
  -3   4   1       82.33       62.71      1.44 o 
  -2   4   1      118.00      121.85      3.22 o 
  -1   4   1      149.68      146.74      1.92 o 
   0   4   1     2851.64     2784.65     22.62 o 
   1   4   1     4457.62     4567.44     36.66 o 
   2   4   1     1641.92     1599.69     13.24 o 
   3   4   1       26.95       17.33      0.63 o 
   4   4   1     1892.48     1983.25     18.09 o 
   5   4   1      363.27      333.10      3.80 o 
   6   4   1       71.62       68.96      1.44 o 
   7   4   1      106.53       86.89      1.70 o 
   8   4   1      351.25      352.51      4.72 o 
   9   4   1        1.58        0.79      0.89 o 
  10   4   1        5.15        3.80      1.08 o 
  11   4   1       53.48       63.31      2.33 o 
  12   4   1       13.10       17.01      2.95 o 
 -12   5   1        1.54        0.09      1.68 o 
 -11   5   1        2.76        4.35      1.24 o 
 -10   5   1        2.60        0.45      1.04 o 
  -9   5   1       32.35       28.91      1.53 o 
  -8   5   1       90.00       79.56      2.56 o 
  -7   5   1      527.55      510.08      6.98 o 
  -6   5   1       38.67       42.64      1.38 o 
  -5   5   1       36.89       24.58      0.99 o 
  -4   5   1      339.60      376.17      4.58 o 
  -3   5   1       45.57       46.07      1.13 o 
  -2   5   1      742.70      712.40      7.05 o 
  -1   5   1      318.47      339.09      3.38 o 
   0   5   1      965.43      999.05      7.93 o 
   1   5   1      145.32      150.89      3.18 o 
   2   5   1      963.14     1059.97      9.12 o 
   3   5   1       10.03       11.26      0.57 o 
   4   5   1        0.06        1.32      0.41 o 
   5   5   1      142.15      153.53      2.25 o 
   6   5   1       43.21       42.50      1.23 o 
   7   5   1      292.88      282.94      3.68 o 
   8   5   1        0.74        0.25      0.88 o 
   9   5   1        5.17        5.47      1.10 o 
  10   5   1        0.25        0.31      1.03 o 
  11   5   1       14.47       11.31      1.53 o 
  12   5   1        2.86        2.63      2.12 o 
 -12   6   1        0.04        1.99      2.02 o 
 -11   6   1        2.71        1.73      1.19 o 
 -10   6   1        6.78        2.98      1.15 o 
  -9   6   1       37.90       31.79      1.59 o 
  -8   6   1      100.47      111.70      2.56 o 
  -7   6   1        0.03       -0.13      0.80 o 
  -6   6   1       23.49       28.38      1.21 o 
  -5   6   1       37.65       36.44      1.25 o 
  -4   6   1      550.81      521.29      5.72 o 
  -3   6   1     1463.78     1580.66     14.82 o 
  -2   6   1      263.50      253.24      4.48 o 
  -1   6   1        1.37        0.34      0.42 o 
   0   6   1     1669.01     1640.46     14.50 o 
   1   6   1      769.13      761.77      6.59 o 
   2   6   1     1832.59     1791.53     14.38 o 
   3   6   1      379.00      395.64      4.56 o 
   4   6   1       38.27       46.57      1.16 o 
   5   6   1       34.09       29.41      0.99 o 
   6   6   1        1.32        1.44      0.59 o 
   7   6   1      139.27      137.48      2.59 o 
   8   6   1      159.76      169.15      2.94 o 
   9   6   1       19.87       17.73      1.68 o 
  10   6   1       68.97       74.40      2.53 o 
  11   6   1        3.14        3.31      1.50 o 
  12   6   1        9.02       11.91      2.13 o 
 -12   7   1        8.95       10.49      3.40 o 
 -11   7   1        0.14        0.15      1.19 o 
 -10   7   1       42.74       45.19      2.08 o 
  -9   7   1       13.02       10.21      1.31 o 
  -8   7   1        0.55        0.87      0.91 o 
  -7   7   1      333.51      319.60      4.68 o 
  -6   7   1        0.00       -0.30      0.64 o 
  -5   7   1        2.61        4.33      0.68 o 
  -4   7   1        9.37       12.73      0.89 o 
  -3   7   1        4.73        3.21      0.55 o 
  -2   7   1     1166.59     1101.92     12.14 o 
  -1   7   1       54.31       44.19      1.20 o 
   0   7   1     5158.69     5272.21     45.72 o 
   1   7   1      119.72      106.05      1.77 o 
   2   7   1       68.55       60.24      1.27 o 
   3   7   1      191.56      210.20      2.76 o 
   4   7   1      323.21      327.57      3.56 o 
   5   7   1       40.00       38.13      1.61 o 
   6   7   1      770.43      746.98      8.49 o 
   7   7   1      135.68      125.82      2.57 o 
   8   7   1       47.20       46.53      1.91 o 
   9   7   1      201.27      205.93      4.11 o 
  10   7   1       72.79       78.25      2.91 o 
  11   7   1       18.18       17.12      2.45 o 
 -12   8   1       44.21       41.37      3.47 o 
 -11   8   1        0.78        2.56      1.79 o 
 -10   8   1        1.68        0.73      1.21 o 
  -9   8   1        2.62        3.52      1.21 o 
  -8   8   1        9.61       11.56      1.34 o 
  -7   8   1        1.57        0.03      0.85 o 
  -6   8   1      108.12      103.17      2.37 o 
  -5   8   1        3.23        1.71      0.70 o 
  -4   8   1      152.83      162.96      2.64 o 
  -3   8   1       14.04       11.50      0.80 o 
  -2   8   1      564.85      589.06      7.21 o 
  -1   8   1        0.53       -0.25      0.45 o 
   0   8   1      149.35      146.55      2.53 o 
   1   8   1       96.72      104.95      1.87 o 
   2   8   1       78.02      103.83      1.87 o 
   3   8   1      163.50      163.49      2.58 o 
   4   8   1       80.07       82.44      1.55 o 
   5   8   1      936.62      917.03      9.04 o 
   6   8   1      111.91      103.56      2.38 o 
   7   8   1        8.32        9.56      1.20 o 
   8   8   1      124.12      114.38      3.57 o 
   9   8   1      121.58      133.95      4.48 o 
  10   8   1       33.33       40.32      2.62 o 
  11   8   1       11.05       11.14      2.68 o 
 -11   9   1       66.73       70.20      3.20 o 
 -10   9   1       10.53        8.11      1.76 o 
  -9   9   1       20.96       26.01      2.04 o 
  -8   9   1       41.25       45.75      2.08 o 
  -7   9   1       75.44       78.81      2.52 o 
  -6   9   1        0.91        1.41      1.03 o 
  -5   9   1      589.58      587.67      7.23 o 
  -4   9   1       12.23        9.10      1.05 o 
  -3   9   1       10.73       13.27      0.86 o 
  -2   9   1     1343.17     1376.64     14.25 o 
  -1   9   1      129.25      121.48      3.36 o 
   0   9   1      619.06      581.47      7.33 o 
   1   9   1      108.70      100.51      2.05 o 
   2   9   1      233.05      236.02      3.21 o 
   3   9   1        1.42        2.18      0.64 o 
   4   9   1       26.34       23.92      1.03 o 
   5   9   1      287.69      260.46      4.05 o 
   6   9   1       36.88       39.43      1.63 o 
   7   9   1      152.60      156.12      3.46 o 
   8   9   1       20.36       17.68      2.20 o 
   9   9   1       31.62       32.03      2.16 o 
  10   9   1       31.42       26.99      2.33 o 
  11   9   1        9.72        5.45      1.96 o 
 -11  10   1       53.58       52.53      3.17 o 
 -10  10   1        6.55        6.73      1.79 o 
  -9  10   1      145.45      147.00      5.11 o 
  -8  10   1       23.25       25.98      1.80 o 
  -7  10   1      431.73      427.79      7.14 o 
  -6  10   1      140.63      139.31      3.29 o 
  -5  10   1       48.51       48.06      1.92 o 
  -4  10   1       40.01       37.66      1.52 o 
  -3  10   1      271.86      255.30      3.87 o 
  -2  10   1      204.17      201.34      3.31 o 
  -1  10   1      814.24      811.21      9.18 o 
   0  10   1     2535.01     2572.18     27.28 o 
   1  10   1        0.50        0.14      0.58 o 
   2  10   1        1.42        0.85      0.64 o 
   3  10   1     1077.42     1031.40     10.03 o 
   4  10   1       37.40       31.09      1.22 o 
   5  10   1       94.42       98.74      2.11 o 
   6  10   1       40.40       37.16      2.51 o 
   7  10   1       93.04       98.14      3.80 o 
   8  10   1       88.85       87.83      3.17 o 
   9  10   1      176.78      176.22      4.86 o 
  10  10   1       12.39        8.16      1.99 o 
 -11  11   1       19.31       21.43      3.10 o 
 -10  11   1        4.97        3.50      2.01 o 
  -9  11   1       22.97       18.72      2.55 o 
  -8  11   1       27.18       33.78      2.51 o 
  -7  11   1       57.02       63.39      2.73 o 
  -6  11   1        2.41        2.95      1.27 o 
  -5  11   1     1032.57     1035.90     12.39 o 
  -4  11   1       21.76       19.40      1.31 o 
  -3  11   1      313.66      302.61      4.81 o 
  -2  11   1      243.65      236.24      3.83 o 
  -1  11   1       74.30       84.87      2.24 o 
   0  11   1      291.96      293.11      4.71 o 
   1  11   1      251.53      227.36      4.97 o 
   2  11   1      611.93      606.07      7.17 o 
   3  11   1       69.43       67.29      1.95 o 
   4  11   1        5.47        4.97      0.94 o 
   5  11   1       36.16       39.01      1.86 o 
   6  11   1       47.30       47.43      2.06 o 
   7  11   1        1.35        1.70      1.26 o 
   8  11   1        0.38        0.30      1.54 o 
   9  11   1        1.50        1.42      1.65 o 
  10  11   1       12.27       13.84      3.69 o 
 -10  12   1        5.58        2.20      2.16 o 
  -9  12   1       68.64       74.47      3.79 o 
  -8  12   1        0.22        0.81      1.79 o 
  -7  12   1       17.77       16.53      2.35 o 
  -6  12   1       83.27       88.62      3.48 o 
  -5  12   1        4.27        2.21      1.65 o 
  -4  12   1      792.09      745.71     11.14 o 
  -3  12   1        7.04        8.60      1.37 o 
  -2  12   1      252.34      239.50      6.03 o 
  -1  12   1       52.09       45.15      2.04 o 
   0  12   1     1192.87     1153.34     14.72 o 
   1  12   1        8.03       12.28      1.61 o 
   2  12   1     1045.81     1027.87     11.62 o 
   3  12   1        0.34       -0.14      0.84 o 
   4  12   1       62.21       53.37      1.88 o 
   5  12   1      387.93      398.51      6.31 o 
   6  12   1       95.01       97.93      2.98 o 
   7  12   1        3.61        4.05      1.83 o 
   8  12   1       11.79        9.71      2.23 o 
   9  12   1        0.61       -1.82      2.13 o 
  10  12   1        0.04        2.14      3.74 o 
 -10  13   1        0.27        0.96      2.19 o 
  -9  13   1        0.00       -0.33      1.89 o 
  -8  13   1       12.59        5.74      2.93 o 
  -7  13   1       92.92       91.89      4.17 o 
  -6  13   1       77.00       73.21      3.28 o 
  -5  13   1       21.72       21.63      2.12 o 
  -4  13   1       51.27       45.89      2.32 o 
  -3  13   1       87.53       79.96      2.71 o 
  -2  13   1      172.43      160.63      4.21 o 
  -1  13   1      153.43      151.65      4.55 o 
   0  13   1      401.59      401.71      6.68 o 
   1  13   1       49.86       43.06      2.12 o 
   2  13   1      196.00      173.38      4.27 o 
   3  13   1       58.55       55.83      2.34 o 
   4  13   1        0.91        0.02      1.36 o 
   5  13   1        0.85        0.85      1.56 o 
   6  13   1       11.50       12.46      2.49 o 
   7  13   1       31.12       31.40      3.25 o 
   8  13   1        0.23       -1.20      2.07 o 
   9  13   1       10.42        9.41      3.09 o 
  -9  14   1       36.32       41.09      3.38 o 
  -8  14   1       17.38       20.15      2.71 o 
  -7  14   1       21.38       22.95      2.72 o 
  -6  14   1        3.38        5.86      2.03 o 
  -5  14   1       93.93      103.60      3.89 o 
  -4  14   1       19.58       22.90      2.40 o 
  -3  14   1       87.72       85.15      3.09 o 
  -2  14   1        7.16        9.57      1.62 o 
  -1  14   1       60.78       53.36      2.62 o 
   0  14   1      184.71      191.77      4.77 o 
   1  14   1        3.80        4.85      1.36 o 
   2  14   1       32.79       41.83      2.40 o 
   3  14   1      346.72      320.26      6.41 o 
   4  14   1        1.26        0.88      1.62 o 
   5  14   1       13.11       17.33      3.17 o 
   6  14   1        2.81        5.46      2.67 o 
   7  14   1        3.74        7.53      2.54 o 
   8  14   1       23.73       27.09      3.47 o 
  -8  15   1        0.08        1.11      2.11 o 
  -7  15   1       47.36       46.33      3.48 o 
  -6  15   1        2.65        2.62      2.04 o 
  -5  15   1      110.38      103.78      7.47 o 
  -4  15   1       60.38       70.12      4.22 o 
  -3  15   1       54.18       59.36      3.15 o 
  -2  15   1       56.26       53.84      2.74 o 
  -1  15   1       22.48       24.33      2.10 o 
   0  15   1       10.89       14.92      2.04 o 
   1  15   1      143.96      140.89      4.68 o 
   2  15   1        9.82       10.83      2.16 o 
   3  15   1      220.86      229.34      6.32 o 
   4  15   1       23.68       26.13      3.06 o 
   5  15   1       19.32       10.43      2.54 o 
   6  15   1       53.07       60.30      4.24 o 
   7  15   1      108.72      116.68      5.84 o 
   8  15   1        0.58        1.48      2.50 o 
  -8  16   1       16.33       12.67      3.68 o 
  -7  16   1        0.24        0.86      2.30 o 
  -6  16   1        0.46        0.01      2.22 o 
  -5  16   1       36.05       38.35      3.79 o 
  -4  16   1        3.34        1.18      2.51 o 
  -3  16   1       12.67       10.19      4.79 o 
  -2  16   1        3.81        2.48      1.52 o 
  -1  16   1        5.24        8.65      1.82 o 
   0  16   1        8.77        6.02      2.58 o 
   1  16   1       12.17       12.86      2.46 o 
   2  16   1        4.55        2.51      2.39 o 
   3  16   1        8.53       11.76      3.36 o 
   4  16   1       19.38       18.93      3.73 o 
   5  16   1       30.12       33.19      3.57 o 
   6  16   1        6.69        6.22      2.70 o 
   7  16   1       22.69       24.01      3.52 o 
  -7  17   1       18.78       13.75      4.76 o 
  -6  17   1        3.21        6.18      2.82 o 
  -5  17   1       36.44       43.96      8.88 o 
  -4  17   1        2.50        1.91      2.89 o 
  -3  17   1       14.67        5.64      5.86 o 
  -2  17   1       23.83       21.23      3.84 o 
  -1  17   1        1.02        2.04      1.71 o 
   0  17   1        4.99        7.06      4.97 o 
   1  17   1       82.42       86.32      7.21 o 
   2  17   1        4.89       10.35      4.67 o 
   3  17   1        6.86        7.68      3.37 o 
   4  17   1        1.04       -0.98      2.67 o 
   5  17   1        0.07       -2.75      2.75 o 
   6  17   1        0.15       -1.06      2.84 o 
  -5  18   1       15.61       19.38      3.51 o 
  -4  18   1        5.93        3.53      2.82 o 
  -3  18   1       46.80       59.34      7.83 o 
  -2  18   1        1.65        1.66      4.03 o 
  -1  18   1       30.53       32.43      4.21 o 
   0  18   1        0.02       -0.86      4.31 o 
   1  18   1       35.32       40.23      6.90 o 
   2  18   1        0.49        3.39      4.41 o 
   3  18   1        1.34       -1.73      3.31 o 
   4  18   1        2.39        0.56      3.55 o 
   5  18   1       18.54       19.14      4.24 o 
  -4  19   1        1.05       -3.27      3.27 o 
  -3  19   1        7.72        9.04      5.11 o 
  -2  19   1       14.02       25.85      6.71 o 
   1  19   1        3.11        5.62      4.73 o 
   2  19   1        3.90        0.73      4.31 o 
   3  19   1        0.02       -2.79      2.79 o 
 -13   0   2        3.89        2.66      3.96 o 
 -12   0   2        2.04        3.68      2.01 o 
 -11   0   2        1.30       -0.92      1.40 o 
 -10   0   2      168.23      177.35      4.83 o 
  -9   0   2      180.75      180.43      4.07 o 
  -8   0   2       62.76       59.46      3.91 o 
  -7   0   2      427.11      425.83      7.75 o 
  -6   0   2      542.48      582.99      9.30 o 
  -5   0   2     2370.19     2481.48     33.72 o 
  -4   0   2     7087.03     7228.92     95.08 o 
  -3   0   2    15054.50    15524.90    204.78 o 
  -2   0   2     1648.47     1827.27     24.97 o 
  -1   0   2     1540.41     1637.25     19.84 o 
   0   0   2    23778.74    22618.14    476.57 o 
   1   0   2     3531.95     3430.16     47.21 o 
   2   0   2     3859.08     3565.45     59.44 o 
   3   0   2     3393.95     3463.45     64.45 o 
   4   0   2      796.73      966.30     12.77 o 
   5   0   2     1943.40     1866.37     38.81 o 
   6   0   2        8.81       19.02      1.34 o 
   7   0   2       12.26       11.89      1.17 o 
   8   0   2        1.99       -0.11      1.00 o 
   9   0   2       37.07       32.91      2.57 o 
  10   0   2      167.29      188.78      6.93 o 
  11   0   2        1.05       -2.08      2.08 o 
  12   0   2       34.96       26.67      3.30 o 
 -13   1   2        0.54       -1.74      1.74 o 
 -12   1   2        6.29        5.40      1.57 o 
 -11   1   2        0.53        0.24      0.99 o 
 -10   1   2        0.74        0.58      0.93 o 
  -9   1   2       80.40       81.61      2.70 o 
  -8   1   2        0.02        0.14      0.74 o 
  -7   1   2       12.03       11.74      0.96 o 
  -6   1   2      395.64      396.90      5.17 o 
  -5   1   2       55.08       60.20      1.58 o 
  -4   1   2      146.05      145.12      2.29 o 
  -3   1   2    13004.34    13515.56    125.57 o 
  -2   1   2    33304.68    33506.90    295.40 o 
  -1   1   2      486.02      544.50      5.18 o 
   0   1   2     1578.38     1640.88     16.71 o 
   1   1   2     1374.23     1441.16     11.84 o 
   2   1   2      150.03      135.94      1.55 o 
   3   1   2      149.61      186.77      2.20 o 
   4   1   2     2058.03     2136.13     20.39 o 
   5   1   2       29.22       34.44      0.89 o 
   6   1   2       20.96       27.66      1.00 o 
   7   1   2        0.15        0.29      0.62 o 
   8   1   2       53.21       45.28      1.83 o 
   9   1   2        7.45        4.80      1.09 o 
  10   1   2       13.65       13.90      1.65 o 
  11   1   2       30.12       29.07      2.43 o 
  12   1   2        4.95        5.65      1.83 o 
 -13   2   2        6.40        7.43      1.71 o 
 -12   2   2       60.21       65.46      2.93 o 
 -11   2   2        0.04       -1.00      1.25 o 
 -10   2   2        0.01       -0.85      0.85 o 
  -9   2   2      712.11      707.80      7.38 o 
  -8   2   2        8.00        7.63      0.90 o 
  -7   2   2      559.21      552.28      6.54 o 
  -6   2   2      813.95      800.68      8.63 o 
  -5   2   2      704.13      770.14      8.15 o 
  -4   2   2       14.49        8.92      0.72 o 
  -3   2   2     2066.41     2103.71     21.51 o 
  -2   2   2     1669.68     1626.23     13.98 o 
  -1   2   2     1412.26     1427.89     11.70 o 
   0   2   2      378.94      357.89      3.20 o 
   1   2   2      599.96      640.24      5.44 o 
   2   2   2     1919.64     1993.36     17.91 o 
   3   2   2      860.96      954.36      8.43 o 
   4   2   2       49.77       42.62      1.52 o 
   5   2   2     2362.42     2396.42     22.91 o 
   6   2   2        2.27        2.31      0.77 o 
   7   2   2        4.58        3.63      0.55 o 
   8   2   2        0.71       -1.24      1.24 o 
   9   2   2       20.22       26.53      1.52 o 
  10   2   2       12.65        7.33      1.66 o 
  11   2   2       57.03       61.28      2.90 o 
  12   2   2        2.28        4.75      1.86 o 
 -13   3   2        0.87        1.20      1.51 o 
 -12   3   2        1.61        0.62      1.59 o 
 -11   3   2      142.68      151.99      4.14 o 
 -10   3   2        4.54        4.63      1.08 o 
  -9   3   2       34.49       44.24      2.02 o 
  -8   3   2      246.89      248.31      3.48 o 
  -7   3   2      363.99      356.39      4.32 o 
  -6   3   2      446.27      441.95      5.35 o 
  -5   3   2      383.20      379.08      4.58 o 
  -4   3   2      100.78      102.81      1.91 o 
  -3   3   2      269.77      277.61      3.28 o 
  -2   3   2     4326.25     4192.83     37.20 o 
  -1   3   2     4034.34     4244.35     32.55 o 
   0   3   2    32934.98    31508.93    434.22 o 
   1   3   2     2354.67     2322.18     17.99 o 
   2   3   2      143.86      152.09      1.77 o 
   3   3   2      754.62      725.23      6.01 o 
   4   3   2       79.08      118.35      1.50 o 
   5   3   2       72.18       72.85      1.38 o 
   6   3   2      615.72      621.57      6.74 o 
   7   3   2      102.11      104.85      1.92 o 
   8   3   2       32.01       24.54      1.04 o 
   9   3   2      216.05      211.76      3.51 o 
  10   3   2       26.34       23.00      2.54 o 
  11   3   2        2.00       -0.98      1.88 o 
  12   3   2       48.48       67.07      3.31 o 
 -13   4   2        1.00        3.01      2.33 o 
 -12   4   2        0.01       -0.82      1.45 o 
 -11   4   2       20.28       22.61      1.82 o 
 -10   4   2      159.80      155.96      3.49 o 
  -9   4   2        5.37        4.37      1.05 o 
  -8   4   2       62.68       60.07      2.01 o 
  -7   4   2        1.31        0.05      0.82 o 
  -6   4   2       78.46       85.67      2.01 o 
  -5   4   2      566.19      656.29      7.14 o 
  -4   4   2      739.02      838.89      9.28 o 
  -3   4   2      227.21      246.94      3.07 o 
  -2   4   2      455.97      445.72      5.89 o 
  -1   4   2     1759.28     1808.17     13.71 o 
   0   4   2     1671.67     1721.42     13.02 o 
   1   4   2     1549.87     1584.95     13.10 o 
   2   4   2     1377.12     1494.92     11.89 o 
   3   4   2      123.20      130.84      1.80 o 
   4   4   2        0.00       -0.19      0.31 o 
   5   4   2      428.17      472.50      4.97 o 
   6   4   2      374.87      371.07      4.53 o 
   7   4   2        0.29        0.42      0.66 o 
   8   4   2        3.53        1.99      0.72 o 
   9   4   2        0.08       -0.81      0.81 o 
  10   4   2        0.08        0.41      1.26 o 
  11   4   2        0.00        1.24      1.47 o 
  12   4   2        4.70        2.79      2.25 o 
 -12   5   2       12.84       13.83      1.97 o 
 -11   5   2        4.12        7.96      1.41 o 
 -10   5   2       67.73       68.03      2.40 o 
  -9   5   2       66.69       78.32      2.32 o 
  -8   5   2      255.83      257.39      4.35 o 
  -7   5   2        0.34       -0.71      0.71 o 
  -6   5   2        7.95        8.23      0.96 o 
  -5   5   2       13.37       12.86      0.88 o 
  -4   5   2      454.46      465.14      5.66 o 
  -3   5   2      104.78      124.13      2.00 o 
  -2   5   2       50.66       82.83      1.35 o 
  -1   5   2      247.86      277.59      2.91 o 
   0   5   2     7121.06     7287.86     58.16 o 
   1   5   2      200.91      166.70      2.01 o 
   2   5   2      256.82      323.71      3.29 o 
   3   5   2       11.37       20.36      0.71 o 
   4   5   2      551.29      559.80      5.74 o 
   5   5   2      126.27      137.78      2.13 o 
   6   5   2      547.62      544.00      6.30 o 
   7   5   2      299.38      301.53      4.14 o 
   8   5   2       76.02       64.46      2.27 o 
   9   5   2        0.52        0.47      0.88 o 
  10   5   2       11.94       11.56      1.24 o 
  11   5   2        6.76        8.37      1.74 o 
 -12   6   2        4.58        3.12      1.74 o 
 -11   6   2        0.45       -0.46      1.30 o 
 -10   6   2       17.09       13.25      1.50 o 
  -9   6   2       77.73       70.20      2.42 o 
  -8   6   2      126.52      112.21      2.79 o 
  -7   6   2       20.99       21.83      1.35 o 
  -6   6   2      153.81      160.61      3.04 o 
  -5   6   2        2.79        3.34      0.70 o 
  -4   6   2      292.04      356.18      5.20 o 
  -3   6   2      118.74      119.86      2.03 o 
  -2   6   2      253.50      282.18      3.56 o 
  -1   6   2     2197.00     2248.81     18.61 o 
   0   6   2      979.43     1179.66     11.28 o 
   1   6   2      845.10      882.66      7.83 o 
   2   6   2     1658.77     1762.99     15.51 o 
   3   6   2      272.86      302.55      3.45 o 
   4   6   2       51.83       55.67      1.42 o 
   5   6   2      708.65      693.05      7.69 o 
   6   6   2       19.10       19.77      1.11 o 
   7   6   2      195.90      191.52      3.43 o 
   8   6   2       65.49       61.56      2.03 o 
   9   6   2        1.44        0.40      1.53 o 
  10   6   2       12.90       13.63      1.60 o 
  11   6   2       39.72       45.65      2.30 o 
 -12   7   2       30.99       34.81      2.57 o 
 -11   7   2        0.18       -1.11      1.36 o 
 -10   7   2        1.37        0.62      1.18 o 
  -9   7   2        0.19       -0.64      1.04 o 
  -8   7   2       41.63       32.38      1.86 o 
  -7   7   2       50.03       59.54      2.26 o 
  -6   7   2      227.87      242.53      4.05 o 
  -5   7   2      204.71      194.32      3.41 o 
  -4   7   2       19.31       19.72      1.06 o 
  -3   7   2       57.88       52.58      1.58 o 
  -2   7   2      135.72      155.20      2.65 o 
  -1   7   2      902.86     1004.58     11.23 o 
   0   7   2      294.41      256.74      3.31 o 
   1   7   2       30.76       32.19      0.99 o 
   2   7   2       77.74       95.28      1.69 o 
   3   7   2      148.58      155.37      2.28 o 
   4   7   2       85.72       69.88      1.62 o 
   5   7   2       35.45       30.81      1.25 o 
   6   7   2       55.45       54.85      2.09 o 
   7   7   2       10.49       10.64      1.17 o 
   8   7   2       78.24       81.34      2.43 o 
   9   7   2       22.24       24.82      1.65 o 
  10   7   2        4.46        5.69      1.44 o 
  11   7   2       10.53        9.86      1.73 o 
 -12   8   2        0.74        2.17      1.75 o 
 -11   8   2        1.59       -0.13      1.59 o 
 -10   8   2       28.64       28.74      2.41 o 
  -9   8   2       19.25       22.68      1.71 o 
  -8   8   2        6.47        7.31      1.36 o 
  -7   8   2       76.49       82.28      2.67 o 
  -6   8   2        1.90       -0.05      0.75 o 
  -5   8   2      178.24      174.81      3.25 o 
  -4   8   2      565.95      574.91      6.73 o 
  -3   8   2       77.47       64.88      1.72 o 
  -2   8   2      253.60      250.05      5.00 o 
  -1   8   2      550.33      475.77      6.12 o 
   0   8   2     2355.84     2513.44     24.66 o 
   1   8   2     2052.45     2086.52     19.52 o 
   2   8   2       43.85       29.24      1.01 o 
   3   8   2       15.89       19.54      0.93 o 
   4   8   2       58.22       65.76      1.70 o 
   5   8   2      409.99      405.83      5.97 o 
   6   8   2      413.62      404.78      5.85 o 
   7   8   2      290.07      291.31      4.80 o 
   8   8   2        1.26        2.60      1.16 o 
   9   8   2        1.13       -0.18      1.28 o 
  10   8   2       56.30       59.65      3.39 o 
  11   8   2       23.12       22.29      2.61 o 
 -11   9   2        1.52        0.28      1.72 o 
 -10   9   2       36.35       35.55      2.52 o 
  -9   9   2        7.32        6.19      1.55 o 
  -8   9   2      210.83      210.85      5.11 o 
  -7   9   2       26.45       24.09      1.78 o 
  -6   9   2       12.62        9.79      1.22 o 
  -5   9   2        9.18        8.63      1.14 o 
  -4   9   2        0.55        0.98      0.60 o 
  -3   9   2        0.34        0.25      0.50 o 
  -2   9   2      632.25      652.34      8.05 o 
  -1   9   2      584.01      568.35      7.50 o 
   0   9   2      143.37      136.04      2.74 o 
   1   9   2       44.73       42.81      1.93 o 
   2   9   2       12.23       12.59      0.85 o 
   3   9   2      202.82      181.76      2.92 o 
   4   9   2     1142.05     1103.02     13.72 o 
   5   9   2       25.96       21.01      1.40 o 
   6   9   2       13.48       12.54      1.65 o 
   7   9   2       17.01       21.18      1.71 o 
   8   9   2       21.72       21.58      1.84 o 
   9   9   2       32.39       31.74      2.26 o 
  10   9   2       13.30       15.04      2.27 o 
 -11  10   2        3.02        1.80      1.90 o 
 -10  10   2        2.34        3.13      1.89 o 
  -9  10   2      100.00      112.91      3.68 o 
  -8  10   2       10.77       12.91      1.74 o 
  -7  10   2       31.47       39.51      2.44 o 
  -6  10   2        0.16        2.27      1.23 o 
  -5  10   2       17.02       16.79      1.78 o 
  -4  10   2      278.51      287.46      4.52 o 
  -3  10   2        2.16        1.37      0.66 o 
  -2  10   2      493.25      501.17      7.43 o 
  -1  10   2      257.37      224.13      5.82 o 
   0  10   2      280.30      257.17      4.36 o 
   1  10   2     1169.60     1155.50     11.75 o 
   2  10   2        1.22        2.54      0.71 o 
   3  10   2      187.15      187.46      3.84 o 
   4  10   2        1.05        0.15      0.88 o 
   5  10   2       33.20       37.62      2.92 o 
   6  10   2       28.43       30.10      1.90 o 
   7  10   2        2.82        3.11      1.31 o 
   8  10   2        0.32       -0.37      1.41 o 
   9  10   2        0.00       -0.08      1.54 o 
  10  10   2       38.23       50.40      2.88 o 
 -11  11   2       21.64       27.36      2.81 o 
 -10  11   2       10.30        7.52      2.17 o 
  -9  11   2       32.64       31.92      3.88 o 
  -8  11   2       79.44       85.62      3.51 o 
  -7  11   2      348.29      353.56      7.99 o 
  -6  11   2      949.81      924.63     15.55 o 
  -5  11   2      333.62      322.96      7.04 o 
  -4  11   2       12.21       11.61      1.23 o 
  -3  11   2      185.03      172.91      3.98 o 
  -2  11   2      933.26      949.80     12.31 o 
  -1  11   2        1.56        4.44      0.99 o 
   0  11   2      194.77      209.68      3.63 o 
   1  11   2      538.59      520.58      8.77 o 
   2  11   2      431.10      404.06      5.60 o 
   3  11   2      492.12      470.51      6.29 o 
   4  11   2       85.33       80.25      2.27 o 
   5  11   2       23.66       25.31      1.75 o 
   6  11   2       76.25       82.89      2.90 o 
   7  11   2       57.49       58.53      2.57 o 
   8  11   2       32.07       35.34      2.45 o 
   9  11   2       10.39        8.50      1.95 o 
  10  11   2        1.27       -1.68      1.68 o 
 -10  12   2        1.40        2.00      2.02 o 
  -9  12   2       31.92       28.00      2.84 o 
  -8  12   2        5.03        3.70      2.04 o 
  -7  12   2       92.85      100.30      3.86 o 
  -6  12   2       65.95       68.05      4.42 o 
  -5  12   2        0.89        3.13      1.87 o 
  -4  12   2      302.87      295.67      5.78 o 
  -3  12   2      130.06      123.97      3.49 o 
  -2  12   2       15.74       11.75      1.50 o 
  -1  12   2      193.01      172.82      3.84 o 
   0  12   2      121.14      126.57      3.68 o 
   1  12   2      555.71      588.86      9.54 o 
   2  12   2       85.05       95.62      2.60 o 
   3  12   2        0.03       -1.00      1.00 o 
   4  12   2       43.26       44.29      1.88 o 
   5  12   2        0.00        0.01      1.09 o 
   6  12   2        1.58        3.33      1.38 o 
   7  12   2       24.42       23.48      2.21 o 
   8  12   2        3.62        6.12      1.79 o 
   9  12   2        1.08        2.18      2.04 o 
 -10  13   2       15.43       12.65      2.76 o 
  -9  13   2        0.02       -1.93      1.93 o 
  -8  13   2       55.36       58.14      3.62 o 
  -7  13   2       77.10       84.77      4.05 o 
  -6  13   2        3.19        4.47      1.93 o 
  -5  13   2        5.90        4.95      1.94 o 
  -4  13   2       45.57       44.03      2.29 o 
  -3  13   2        4.45        2.38      1.33 o 
  -2  13   2       21.83       21.92      2.09 o 
  -1  13   2       90.61       90.87      4.17 o 
   0  13   2      192.89      196.02      4.77 o 
   1  13   2       91.67       96.73      5.05 o 
   2  13   2      262.85      228.19      4.77 o 
   3  13   2      163.89      165.69      4.18 o 
   4  13   2      219.92      219.41      5.85 o 
   5  13   2        0.02       -1.45      1.45 o 
   6  13   2       23.11       29.19      3.03 o 
   7  13   2       35.47       37.99      3.44 o 
   8  13   2        3.04        5.34      2.40 o 
   9  13   2        6.83        6.20      2.60 o 
  -9  14   2       20.59       18.20      2.86 o 
  -8  14   2        0.75        0.53      2.04 o 
  -7  14   2       12.72       12.81      2.40 o 
  -6  14   2       14.43       12.57      2.35 o 
  -5  14   2        4.58        2.87      2.04 o 
  -4  14   2        0.46        2.91      2.28 o 
  -3  14   2      167.10      149.28      5.13 o 
  -2  14   2       13.36       10.51      1.85 o 
  -1  14   2       67.53       67.60      3.28 o 
   0  14   2      143.88      124.62      4.40 o 
   1  14   2      277.35      273.28      6.01 o 
   2  14   2        0.43        2.00      1.27 o 
   3  14   2       12.09        9.68      1.62 o 
   4  14   2        4.69        3.66      1.76 o 
   5  14   2      100.60       89.94      4.61 o 
   6  14   2        0.13        3.69      2.24 o 
   7  14   2       58.42       58.83      5.06 o 
   8  14   2       34.57       35.37      4.07 o 
  -8  15   2       33.59       44.75      4.09 o 
  -7  15   2        8.90        6.69      2.54 o 
  -6  15   2        0.64        0.47      2.26 o 
  -5  15   2       39.90       42.61      4.75 o 
  -4  15   2        2.85        1.78      1.97 o 
  -3  15   2        2.54        1.90      1.49 o 
  -2  15   2        9.68        9.65      1.93 o 
  -1  15   2        1.55        0.97      1.52 o 
   0  15   2        6.20        5.12      1.81 o 
   1  15   2       47.23       46.48      3.26 o 
   2  15   2        3.54        0.76      1.41 o 
   3  15   2       16.49       23.48      3.85 o 
   4  15   2       52.33       56.34      4.35 o 
   5  15   2        1.00        3.15      2.15 o 
   6  15   2        8.53       11.90      2.87 o 
   7  15   2        0.01        0.71      2.45 o 
  -8  16   2        5.34        2.56      2.68 o 
  -7  16   2       13.22       16.81      3.15 o 
  -6  16   2       23.31       24.84      3.48 o 
  -5  16   2       27.61       34.03      4.35 o 
  -4  16   2       31.29       27.01      6.09 o 
  -3  16   2       37.05       42.30      5.70 o 
  -2  16   2       37.12       37.84      2.57 o 
  -1  16   2      144.47      150.23      4.60 o 
   0  16   2        0.94       -1.26      1.63 o 
   1  16   2      118.24      121.98      4.67 o 
   2  16   2      100.88      105.44      6.27 o 
   3  16   2        2.80       -1.55      2.34 o 
   4  16   2       27.87       25.77      3.21 o 
   5  16   2       97.19      101.64      5.28 o 
   6  16   2       31.16       28.81      3.63 o 
   7  16   2       51.10       69.32      5.85 o 
  -7  17   2        3.83        2.31      2.70 o 
  -6  17   2        0.16       -2.40      2.40 o 
  -5  17   2        4.26        4.44      3.16 o 
  -4  17   2        0.01       -0.14      2.83 o 
  -3  17   2       76.83       82.17      6.01 o 
  -2  17   2       17.15       15.60      2.69 o 
  -1  17   2        6.11        5.26      1.87 o 
   0  17   2       69.94       68.43      4.44 o 
   1  17   2       25.74       30.00      7.56 o 
   2  17   2       64.96       63.67      5.23 o 
   3  17   2       94.34       99.82      6.29 o 
   4  17   2       48.62       36.69      4.61 o 
   5  17   2       20.54       23.87      6.95 o 
   6  17   2        3.78        5.39      4.55 o 
  -6  18   2        0.00       -1.63      3.00 o 
  -5  18   2       13.02       13.68      3.28 o 
  -4  18   2       61.07       68.00      6.81 o 
  -3  18   2        4.59        6.30      3.41 o 
  -2  18   2        0.42        4.45      3.22 o 
  -1  18   2        3.37        2.87      2.44 o 
   0  18   2        4.82        2.01      4.31 o 
   1  18   2        0.54       -0.99      3.83 o 
   2  18   2        7.84        7.61      4.73 o 
   3  18   2        0.00        1.31      4.51 o 
   4  18   2        3.56        3.70      3.06 o 
  -4  19   2        1.25        2.33      3.48 o 
  -3  19   2        0.17        1.38      3.21 o 
  -2  19   2      129.40      160.49     13.26 o 
   0  19   2       17.33       15.18      5.78 o 
   1  19   2        6.53        7.45      5.08 o 
   2  19   2        2.05        0.99      4.51 o 
   3  19   2        3.48       -1.89      4.31 o 
 -13   1   3        0.41       -1.44      1.57 o 
 -12   1   3        3.52        4.22      1.51 o 
 -11   1   3       26.64       23.67      1.92 o 
 -10   1   3        0.93       -0.63      0.91 o 
  -9   1   3      161.23      156.18      3.16 o 
  -8   1   3     1084.07     1049.69     11.47 o 
  -7   1   3      283.35      288.79      4.12 o 
  -6   1   3      615.50      616.06      6.99 o 
  -5   1   3      566.63      604.44      7.13 o 
  -4   1   3      151.03      118.75      2.09 o 
  -3   1   3      431.24      399.66      4.46 o 
  -2   1   3     2618.19     2693.01     33.77 o 
  -1   1   3      422.57      402.10      4.05 o 
   0   1   3     1757.04     1821.25     18.56 o 
   1   1   3      444.07      438.90      4.00 o 
   2   1   3      281.99      326.78      3.28 o 
   3   1   3     2681.59     2605.92     28.49 o 
   4   1   3     1701.55     1736.38     21.14 o 
   5   1   3      223.67      258.70      4.04 o 
   6   1   3      188.92      205.28      4.61 o 
   7   1   3        2.82        5.42      0.77 o 
   8   1   3      254.57      260.47      4.41 o 
   9   1   3        7.75       11.19      1.29 o 
  10   1   3        0.90        1.55      1.22 o 
  11   1   3        0.13        2.82      1.44 o 
 -13   2   3       21.52       21.00      2.66 o 
 -12   2   3        0.42       -0.15      1.50 o 
 -11   2   3        1.58        1.84      1.42 o 
 -10   2   3       31.04       31.33      1.65 o 
  -9   2   3        2.89        3.71      1.08 o 
  -8   2   3      350.19      343.94      4.90 o 
  -7   2   3     1017.76     1011.06     10.89 o 
  -6   2   3       57.74       64.26      1.77 o 
  -5   2   3     1004.28     1021.08     10.57 o 
  -4   2   3      849.38      814.35      9.06 o 
  -3   2   3      442.65      461.96      5.06 o 
  -2   2   3      232.08      203.75      2.26 o 
  -1   2   3     5092.02     5256.63     44.07 o 
   0   2   3     2811.94     2729.56     25.83 o 
   1   2   3      629.90      633.88      5.86 o 
   2   2   3      356.14      309.99      3.24 o 
   3   2   3      378.13      400.70      4.13 o 
   4   2   3       63.33      105.15      1.67 o 
   5   2   3     1367.61     1351.76     14.25 o 
   6   2   3      124.60      110.90      2.06 o 
   7   2   3      149.82      132.86      2.55 o 
   8   2   3       73.74       70.98      2.55 o 
   9   2   3      138.53      147.70      4.42 o 
  10   2   3      211.48      216.47      5.17 o 
  11   2   3        1.85        1.54      1.55 o 
 -13   3   3        4.03        0.89      1.72 o 
 -12   3   3        2.12        2.57      1.71 o 
 -11   3   3       21.49       17.40      1.90 o 
 -10   3   3       62.71       57.20      2.56 o 
  -9   3   3        6.30        5.03      0.99 o 
  -8   3   3      406.20      402.31      5.47 o 
  -7   3   3      313.37      306.36      4.33 o 
  -6   3   3      193.96      202.64      3.13 o 
  -5   3   3       23.98       19.95      0.92 o 
  -4   3   3       46.69       55.71      1.39 o 
  -3   3   3      188.97      225.08      2.88 o 
  -2   3   3      243.89      232.38      2.74 o 
  -1   3   3      349.95      363.21      4.02 o 
   0   3   3       51.87       56.18      0.92 o 
   1   3   3       29.06       38.19      0.75 o 
   2   3   3      316.65      322.06      3.05 o 
   3   3   3      354.60      352.01      3.37 o 
   4   3   3      222.96      237.54      3.04 o 
   5   3   3        1.47        2.08      0.71 o 
   6   3   3       43.60       56.50      1.22 o 
   7   3   3        6.65        5.51      0.66 o 
   8   3   3       41.95       39.24      1.61 o 
   9   3   3       23.34       25.14      1.49 o 
  10   3   3        1.68       -2.04      2.04 o 
  11   3   3        0.04       -0.60      1.37 o 
 -13   4   3        1.60        0.43      1.88 o 
 -12   4   3        8.08        7.86      1.78 o 
 -11   4   3        0.41       -0.98      1.25 o 
 -10   4   3       92.04       88.40      3.63 o 
  -9   4   3      291.93      279.63      4.80 o 
  -8   4   3       16.08       20.26      1.43 o 
  -7   4   3       98.34       96.69      2.39 o 
  -6   4   3        0.18       -0.42      0.59 o 
  -5   4   3       29.71       34.73      1.22 o 
  -4   4   3     1082.66     1049.85     11.50 o 
  -3   4   3       69.62       63.69      1.47 o 
  -2   4   3      397.34      382.93      4.40 o 
  -1   4   3       41.23       32.91      0.81 o 
   0   4   3     6528.53     6736.20     62.13 o 
   1   4   3    12827.55    13288.91    100.83 o 
   2   4   3     1781.18     1709.09     14.81 o 
   3   4   3        0.75        1.92      0.46 o 
   4   4   3      328.74      310.24      3.31 o 
   5   4   3      279.05      281.19      3.27 o 
   6   4   3      204.87      189.58      2.73 o 
   7   4   3      349.50      339.69      4.27 o 
   8   4   3        9.90       10.05      0.92 o 
   9   4   3       34.92       34.89      1.72 o 
  10   4   3        0.72       -1.05      1.23 o 
  11   4   3       52.90       54.44      3.32 o 
 -13   5   3        0.50        0.59      1.86 o 
 -12   5   3        1.23       -0.71      1.59 o 
 -11   5   3       17.45       17.06      1.84 o 
 -10   5   3        1.30        0.23      1.62 o 
  -9   5   3       43.39       33.48      1.94 o 
  -8   5   3        0.16       -0.39      0.93 o 
  -7   5   3       14.32       15.48      1.19 o 
  -6   5   3        0.83        2.33      0.57 o 
  -5   5   3       32.27       29.95      1.10 o 
  -4   5   3       97.72      107.96      1.94 o 
  -3   5   3      709.43      696.70     12.21 o 
  -2   5   3       51.49       50.46      1.31 o 
  -1   5   3     1802.84     1952.19     16.13 o 
   0   5   3     2420.56     2432.59     19.06 o 
   1   5   3     2923.97     3314.22     26.84 o 
   2   5   3       10.29       14.56      0.58 o 
   3   5   3      692.52      764.81      7.22 o 
   4   5   3      159.35      160.88      2.02 o 
   5   5   3      362.58      340.36      3.93 o 
   6   5   3      490.63      477.64      5.66 o 
   7   5   3      172.93      175.40      2.84 o 
   8   5   3        7.89        9.23      0.88 o 
   9   5   3        8.36        7.24      0.99 o 
  10   5   3        1.36        1.41      1.30 o 
  11   5   3       18.73       24.47      3.06 o 
 -12   6   3       22.19       29.53      2.52 o 
 -11   6   3       26.93       26.59      2.69 o 
 -10   6   3        5.79        6.86      1.60 o 
  -9   6   3       20.33       19.43      1.68 o 
  -8   6   3      212.36      208.49      6.10 o 
  -7   6   3       47.51       50.71      1.85 o 
  -6   6   3      301.61      326.89      5.64 o 
  -5   6   3       26.87       34.19      1.44 o 
  -4   6   3       28.40       37.97      2.21 o 
  -3   6   3       79.67       63.13      1.58 o 
  -2   6   3     3555.58     3616.38     30.88 o 
  -1   6   3       17.45       15.65      1.12 o 
   0   6   3       21.62       23.64      0.85 o 
   1   6   3       69.43       64.21      1.59 o 
   2   6   3       58.53       48.39      1.06 o 
   3   6   3      294.92      263.21      3.13 o 
   4   6   3      937.63      890.95      8.91 o 
   5   6   3      395.93      370.63      4.34 o 
   6   6   3        3.15        3.68      0.83 o 
   7   6   3       28.31       28.58      1.36 o 
   8   6   3       61.03       62.19      2.00 o 
   9   6   3        1.80        2.26      1.23 o 
  10   6   3       17.23       20.69      1.57 o 
  11   6   3        2.00        3.50      1.90 o 
 -12   7   3       20.71       24.30      2.45 o 
 -11   7   3       27.00       33.30      2.73 o 
 -10   7   3        9.44        8.45      1.74 o 
  -9   7   3       78.55       74.13      3.10 o 
  -8   7   3      244.75      238.23      4.79 o 
  -7   7   3        0.63        1.51      0.99 o 
  -6   7   3      259.27      261.05      4.34 o 
  -5   7   3       64.08       73.79      2.16 o 
  -4   7   3        9.30        7.58      0.76 o 
  -3   7   3       87.03      102.14      1.86 o 
  -2   7   3     1973.39     1948.89     17.27 o 
  -1   7   3     1090.06     1138.42     11.12 o 
   0   7   3     2492.77     2546.49     20.16 o 
   1   7   3        3.69        5.78      0.56 o 
   2   7   3      230.52      218.28      2.69 o 
   3   7   3     1098.88     1069.74     10.03 o 
   4   7   3      712.85      700.95     10.60 o 
   5   7   3       69.56       70.28      2.34 o 
   6   7   3      347.32      334.55      5.03 o 
   7   7   3        0.43        0.66      0.90 o 
   8   7   3       17.54       19.69      1.40 o 
   9   7   3      130.62      134.26      3.12 o 
  10   7   3        7.41        8.09      1.45 o 
  11   7   3        6.30        6.67      2.63 o 
 -12   8   3       26.67       31.49      2.92 o 
 -11   8   3        1.89        1.62      1.69 o 
 -10   8   3        5.85        3.19      1.47 o 
  -9   8   3       57.09       52.45      3.82 o 
  -8   8   3        0.82        3.92      1.31 o 
  -7   8   3       12.64        8.80      1.36 o 
  -6   8   3        2.18       -0.17      0.90 o 
  -5   8   3       45.28       52.00      1.81 o 
  -4   8   3        5.18        4.16      0.78 o 
  -3   8   3       61.25       63.69      1.68 o 
  -2   8   3       83.17       68.49      1.80 o 
  -1   8   3       86.04       76.57      1.82 o 
   0   8   3      362.21      393.74      4.21 o 
   1   8   3      259.44      274.40      3.40 o 
   2   8   3        7.84        6.21      0.61 o 
   3   8   3      120.54      107.35      2.07 o 
   4   8   3      236.90      237.21      3.25 o 
   5   8   3       10.74       11.03      0.90 o 
   6   8   3      328.78      318.74      4.95 o 
   7   8   3        9.12        9.16      1.23 o 
   8   8   3       49.52       49.10      2.02 o 
   9   8   3        0.59       -1.32      1.32 o 
  10   8   3        4.64        3.29      1.50 o 
 -12   9   3        0.82        3.85      2.18 o 
 -11   9   3        1.16        0.51      1.91 o 
 -10   9   3       10.42        9.73      2.74 o 
  -9   9   3      142.43      139.18      4.33 o 
  -8   9   3        0.03        2.16      1.45 o 
  -7   9   3       30.37       31.57      1.98 o 
  -6   9   3      230.61      241.81      4.40 o 
  -5   9   3       10.43        9.24      1.16 o 
  -4   9   3       21.77       16.84      1.83 o 
  -3   9   3       92.09       89.33      2.20 o 
  -2   9   3      799.49      797.20      8.98 o 
  -1   9   3      211.01      223.27      3.49 o 
   0   9   3      187.20      174.64      2.82 o 
   1   9   3       48.31       52.02      1.41 o 
   2   9   3      619.16      640.03      7.06 o 
   3   9   3      540.74      518.26      5.86 o 
   4   9   3        0.14       -0.78      0.78 o 
   5   9   3      460.50      464.12      6.54 o 
   6   9   3      170.94      154.68      3.36 o 
   7   9   3      199.32      174.22      3.98 o 
   8   9   3      234.70      237.72      4.90 o 
   9   9   3        0.04        0.27      1.38 o 
  10   9   3        4.31        4.23      1.61 o 
 -11  10   3        0.10       -1.97      1.97 o 
 -10  10   3        0.29        0.35      1.77 o 
  -9  10   3       53.60       53.16      3.36 o 
  -8  10   3       14.89       19.77      2.37 o 
  -7  10   3      873.06      844.39     14.55 o 
  -6  10   3       23.98       16.77      1.80 o 
  -5  10   3        2.36        0.92      1.11 o 
  -4  10   3       48.18       43.40      1.68 o 
  -3  10   3       36.31       32.65      1.51 o 
  -2  10   3      129.92      126.95      2.62 o 
  -1  10   3     1131.20     1076.28     11.76 o 
   0  10   3        3.06        3.55      0.78 o 
   1  10   3        3.89        5.10      0.78 o 
   2  10   3        3.22        2.36      0.71 o 
   3  10   3       15.92        7.65      0.93 o 
   4  10   3       66.08       60.21      2.12 o 
   5  10   3      547.75      514.87      7.82 o 
   6  10   3      192.37      187.68      4.20 o 
   7  10   3       67.98       67.72      2.67 o 
   8  10   3       21.48       19.37      2.25 o 
   9  10   3        5.46        8.43      1.79 o 
  10  10   3        6.43        5.37      1.80 o 
 -11  11   3        0.73       -1.14      2.04 o 
 -10  11   3       40.19       38.93      3.85 o 
  -9  11   3        2.87        1.36      1.89 o 
  -8  11   3      134.02      146.68      5.14 o 
  -7  11   3        3.39        6.18      1.95 o 
  -6  11   3       18.60       18.63      2.38 o 
  -5  11   3        1.75       -0.82      1.65 o 
  -4  11   3       13.76       13.32      1.42 o 
  -3  11   3      119.01      111.89      2.95 o 
  -2  11   3       15.47       14.01      1.38 o 
  -1  11   3       45.47       37.81      1.69 o 
   0  11   3      269.06      263.20      4.52 o 
   1  11   3        4.98        4.11      1.07 o 
   2  11   3       39.69       43.71      1.72 o 
   3  11   3       89.94       89.98      2.54 o 
   4  11   3       84.67       86.38      4.43 o 
   5  11   3      109.18      105.43      3.16 o 
   6  11   3       26.44       29.11      1.97 o 
   7  11   3       19.49       12.63      1.83 o 
   8  11   3        0.34       -0.93      1.50 o 
   9  11   3       23.10       20.46      2.24 o 
 -10  12   3       38.66       36.65      3.29 o 
  -9  12   3      170.63      192.73      7.04 o 
  -8  12   3       71.04       76.06      4.20 o 
  -7  12   3        0.09        0.22      1.74 o 
  -6  12   3      186.17      171.00      5.99 o 
  -5  12   3      216.00      213.94      7.27 o 
  -4  12   3      808.23      779.96     11.77 o 
  -3  12   3      413.03      400.53      7.22 o 
  -2  12   3      289.43      277.82      5.63 o 
  -1  12   3      156.04      146.22      3.98 o 
   0  12   3      529.73      460.92      7.99 o 
   1  12   3      569.96      554.22      7.64 o 
   2  12   3      192.69      185.31      3.79 o 
   3  12   3       96.95       91.73      2.92 o 
   4  12   3        9.56       11.92      1.48 o 
   5  12   3      165.10      163.88      4.07 o 
   6  12   3        2.03        1.79      1.45 o 
   7  12   3       91.95      104.55      3.82 o 
   8  12   3        5.71        7.43      1.85 o 
   9  12   3        0.15        0.42      1.75 o 
 -10  13   3        0.67        0.13      2.61 o 
  -9  13   3        0.04        0.51      2.12 o 
  -8  13   3       70.97       73.89      4.02 o 
  -7  13   3        8.05        8.09      2.24 o 
  -6  13   3      186.95      186.71      6.52 o 
  -5  13   3       25.48       27.89      3.14 o 
  -4  13   3       14.83       10.88      1.72 o 
  -3  13   3        6.99        4.65      1.60 o 
  -2  13   3      565.95      520.47     10.83 o 
  -1  13   3      134.80      149.17      4.16 o 
   0  13   3      449.14      407.27      7.53 o 
   1  13   3        0.74       -0.18      1.12 o 
   2  13   3       98.40       81.09      3.10 o 
   3  13   3       13.94       17.16      1.88 o 
   4  13   3       12.87       10.37      1.88 o 
   5  13   3      101.88      112.85      4.82 o 
   6  13   3        4.64        4.03      2.13 o 
   7  13   3        3.93        3.89      2.32 o 
   8  13   3        6.53        6.94      2.52 o 
  -9  14   3        8.92       11.97      3.00 o 
  -8  14   3        2.30        4.78      2.55 o 
  -7  14   3      123.35      134.96      6.15 o 
  -6  14   3       25.90       24.53      3.69 o 
  -5  14   3       88.24       85.98      5.59 o 
  -4  14   3       18.26       15.48      1.95 o 
  -3  14   3      168.96      163.79      5.51 o 
  -2  14   3        4.82        4.17      1.62 o 
  -1  14   3      110.68       86.25      3.69 o 
   0  14   3        1.18       -1.46      1.46 o 
   1  14   3        4.27        4.27      1.46 o 
   2  14   3       33.33       37.12      2.41 o 
   3  14   3       18.06       18.01      1.98 o 
   4  14   3       13.09       10.14      2.29 o 
   5  14   3       80.42       94.50      5.93 o 
   6  14   3        8.23       10.71      2.68 o 
   7  14   3        2.05       -1.91      2.18 o 
   8  14   3        3.74        0.90      2.84 o 
  -9  15   3        8.80        7.99      4.84 o 
  -8  15   3        1.26       -0.02      2.27 o 
  -7  15   3        0.08       -0.36      2.29 o 
  -6  15   3       19.96       27.08      3.90 o 
  -5  15   3        5.73        7.67      2.80 o 
  -4  15   3        0.02       -0.47      2.64 o 
  -3  15   3       66.61       65.97      3.35 o 
  -2  15   3       52.97       46.59      2.97 o 
  -1  15   3       93.61       97.72      4.10 o 
   0  15   3       20.18       26.58      3.12 o 
   1  15   3       16.55       12.15      2.01 o 
   2  15   3       52.49       51.14      2.82 o 
   3  15   3      110.40      129.01      6.04 o 
   4  15   3       25.31       26.88      4.26 o 
   5  15   3       82.64       96.77      5.02 o 
   6  15   3       73.13       90.96      6.10 o 
   7  15   3       10.65       13.15      3.54 o 
  -8  16   3        4.36       -1.93      2.80 o 
  -7  16   3        5.41        0.81      2.54 o 
  -6  16   3        0.56        1.57      3.33 o 
  -5  16   3        1.15       -2.62      4.73 o 
  -4  16   3       12.79       12.37      3.29 o 
  -3  16   3        2.84        3.38      3.74 o 
  -2  16   3       23.92       25.79      2.62 o 
  -1  16   3       10.47        8.93      2.10 o 
   0  16   3        0.46       -0.59      2.00 o 
   1  16   3       39.35       40.46      4.20 o 
   2  16   3        6.97        5.98      2.40 o 
   3  16   3        8.17        8.53      2.47 o 
   4  16   3        7.03        5.75      3.01 o 
   5  16   3       30.69       34.60      3.74 o 
   6  16   3        1.62       -2.26      2.26 o 
  -7  17   3        3.80        8.21      2.98 o 
  -6  17   3        0.98        1.69      2.47 o 
  -5  17   3       50.77       55.44      5.45 o 
  -4  17   3        0.27        5.51      2.93 o 
  -3  17   3       64.45       65.79      5.57 o 
  -2  17   3        6.58        7.09      2.12 o 
  -1  17   3       64.25       62.04      4.31 o 
   0  17   3       65.53       70.05      4.63 o 
   1  17   3        6.61        6.55      3.39 o 
   2  17   3        7.23        9.46      4.76 o 
   3  17   3       44.54       34.45      6.71 o 
   4  17   3        0.22        0.77      2.79 o 
   5  17   3       23.46       23.78      3.45 o 
  -6  18   3        0.92       -3.96      3.96 o 
  -5  18   3        3.73        0.30      4.70 o 
  -4  18   3       13.86       10.93      3.67 o 
  -3  18   3        4.16        3.48      3.22 o 
  -2  18   3       20.52       27.51      6.71 o 
  -1  18   3      126.52      139.35      9.81 o 
   0  18   3        0.59       -0.10      3.21 o 
   1  18   3       89.33       89.00      9.59 o 
   2  18   3        0.41        3.90      4.57 o 
   3  18   3       30.38       28.25      6.65 o 
   4  18   3       61.42       51.74      8.12 o 
  -4  19   3        0.00        3.68      3.42 o 
  -3  19   3        0.07       -2.88      4.31 o 
  -2  19   3        3.00        7.45      5.37 o 
  -1  19   3        0.35       -1.64      3.67 o 
   0  19   3        3.12        1.09      5.14 o 
   1  19   3       13.42       13.39      5.62 o 
   2  19   3       24.00       37.29      7.29 o 
 -13   0   4        2.75        5.75      4.14 o 
 -12   0   4        0.29       -1.35      2.02 o 
 -11   0   4       25.21       34.27      3.06 o 
 -10   0   4       51.79       51.35      3.35 o 
  -9   0   4       28.57       27.87      2.50 o 
  -8   0   4     2194.60     2205.19     36.10 o 
  -7   0   4      330.61      321.62      6.35 o 
  -6   0   4       28.62       37.57      3.04 o 
  -5   0   4     1646.28     1792.99     25.07 o 
  -4   0   4    10798.36    11460.67    134.39 o 
  -3   0   4      146.29      156.81      5.40 o 
  -2   0   4     4193.43     4037.39     54.04 o 
  -1   0   4     1657.99     1771.28     24.19 o 
   0   0   4     6357.70     6376.09     97.46 o 
   1   0   4       57.79       31.37      0.89 o 
   2   0   4      350.84      404.32      5.42 o 
   3   0   4      443.73      518.54     16.11 o 
   4   0   4       86.50       76.00      4.54 o 
   5   0   4      179.53      171.82      7.51 o 
   6   0   4      131.96      122.59      3.39 o 
   7   0   4      131.08      122.65      4.41 o 
   8   0   4        2.24        8.13      1.43 o 
   9   0   4       79.08       67.20      3.24 o 
  10   0   4       27.18       29.22      2.45 o 
  11   0   4        0.02       -0.24      3.05 o 
 -13   1   4        1.43        0.03      1.60 o 
 -12   1   4       81.56       88.99      4.08 o 
 -11   1   4        0.15        2.09      1.35 o 
 -10   1   4        4.33        8.27      1.56 o 
  -9   1   4        3.95        3.08      1.10 o 
  -8   1   4      140.65      131.91      2.92 o 
  -7   1   4        2.15        5.76      0.94 o 
  -6   1   4     4900.65     4963.17     47.00 o 
  -5   1   4     3202.96     3308.06     31.63 o 
  -4   1   4      570.02      568.37      5.95 o 
  -3   1   4      217.51      214.06      3.33 o 
  -2   1   4        0.90        2.28      0.53 o 
  -1   1   4        0.55       -0.11      0.29 o 
   0   1   4      291.51      263.60      3.35 o 
   1   1   4      760.91      856.74      7.58 o 
   2   1   4      329.14      415.12      3.87 o 
   3   1   4      318.28      298.64      4.74 o 
   4   1   4       86.64       76.56      1.87 o 
   5   1   4      144.51      153.65      2.82 o 
   6   1   4       17.84       19.64      1.40 o 
   7   1   4       12.00       11.90      0.94 o 
   8   1   4       81.70       82.45      2.42 o 
   9   1   4        0.34       -0.79      0.93 o 
  10   1   4       30.51       28.89      1.75 o 
  11   1   4       17.08       16.87      1.71 o 
 -13   2   4       22.92       23.37      2.42 o 
 -12   2   4        0.22       -1.44      1.44 o 
 -11   2   4        0.09        0.21      1.42 o 
 -10   2   4      139.57      132.53      3.62 o 
  -9   2   4      342.48      340.35      5.13 o 
  -8   2   4      200.97      205.10      3.64 o 
  -7   2   4      498.65      509.95      6.31 o 
  -6   2   4       39.00       47.63      1.68 o 
  -5   2   4      243.71      251.65      3.51 o 
  -4   2   4     1361.51     1437.27     15.32 o 
  -3   2   4     4650.53     4929.06     53.46 o 
  -2   2   4      655.85      614.56      6.18 o 
  -1   2   4       54.97       50.28      1.07 o 
   0   2   4      141.99      139.09      2.78 o 
   1   2   4     1055.11     1063.43      9.35 o 
   2   2   4      722.39      822.30      7.36 o 
   3   2   4      472.93      564.53      5.93 o 
   4   2   4      360.40      375.86      4.55 o 
   5   2   4      625.11      621.86      8.56 o 
   6   2   4        4.51        6.16      0.98 o 
   7   2   4      216.10      217.26      5.15 o 
   8   2   4      164.70      144.68      4.44 o 
   9   2   4       23.56       21.69      1.46 o 
  10   2   4        3.06        6.38      1.79 o 
  11   2   4        1.34        0.51      1.35 o 
 -13   3   4        1.75        2.40      1.85 o 
 -12   3   4       14.34       12.20      2.18 o 
 -11   3   4       51.57       47.15      2.66 o 
 -10   3   4       28.79       25.43      1.91 o 
  -9   3   4      242.93      234.16      4.38 o 
  -8   3   4      364.03      371.01      5.26 o 
  -7   3   4       54.98       57.71      1.96 o 
  -6   3   4      628.95      649.45      7.45 o 
  -5   3   4      378.79      415.79      5.40 o 
  -4   3   4      757.64      824.47      9.30 o 
  -3   3   4      146.45      148.14      2.77 o 
  -2   3   4      106.89      101.36      1.62 o 
  -1   3   4     4676.94     4862.60     43.18 o 
   0   3   4      756.56      651.48      6.43 o 
   1   3   4      116.53      112.00      1.67 o 
   2   3   4       47.38       32.26      0.76 o 
   3   3   4     3931.61     3972.45     31.99 o 
   4   3   4      155.13      160.23      2.21 o 
   5   3   4     1124.22     1068.61     10.91 o 
   6   3   4        0.48        0.03      0.85 o 
   7   3   4        9.42        9.01      0.89 o 
   8   3   4       26.62       25.31      1.34 o 
   9   3   4        2.32        0.46      0.92 o 
  10   3   4       29.08       28.02      1.80 o 
  11   3   4       39.94       46.59      2.49 o 
 -13   4   4       19.42       14.27      2.48 o 
 -12   4   4        1.99        2.26      1.69 o 
 -11   4   4        0.90        1.36      1.51 o 
 -10   4   4       10.56       10.19      2.36 o 
  -9   4   4        0.00       -1.12      1.12 o 
  -8   4   4        0.11       -0.90      0.90 o 
  -7   4   4        0.08        0.60      0.76 o 
  -6   4   4      259.14      264.36      3.83 o 
  -5   4   4        0.98        0.77      0.59 o 
  -4   4   4      256.81      297.94      4.13 o 
  -3   4   4       71.07       88.47      1.83 o 
  -2   4   4      165.09      174.43      2.61 o 
  -1   4   4     1396.52     1478.17     13.79 o 
   0   4   4      604.48      657.41      6.27 o 
   1   4   4      302.81      339.38      3.24 o 
   2   4   4      696.60      783.08      6.61 o 
   3   4   4        2.30        4.45      0.46 o 
   4   4   4      178.80      196.73      2.30 o 
   5   4   4      200.59      199.77      2.56 o 
   6   4   4        5.20        4.82      0.60 o 
   7   4   4      175.32      165.87      3.64 o 
   8   4   4       33.48       30.58      1.45 o 
   9   4   4        0.80        0.43      0.95 o 
  10   4   4        3.42        3.15      1.51 o 
  11   4   4        0.87        1.98      1.57 o 
 -13   5   4        1.10        0.39      2.00 o 
 -12   5   4       58.53       52.22      3.91 o 
 -11   5   4        1.15        1.69      1.55 o 
 -10   5   4        0.90        0.79      1.42 o 
  -9   5   4      127.49      132.90      3.56 o 
  -8   5   4        4.18        4.66      0.92 o 
  -7   5   4      200.98      207.69      3.36 o 
  -6   5   4       51.15       38.09      1.35 o 
  -5   5   4      112.85       96.98      2.10 o 
  -4   5   4      581.60      615.71      8.03 o 
  -3   5   4        5.40        4.16      0.65 o 
  -2   5   4       29.22       36.37      1.42 o 
  -1   5   4      968.91      966.87      8.19 o 
   0   5   4     3595.29     3698.28     29.91 o 
   1   5   4     1043.25     1053.63      9.14 o 
   2   5   4      734.62      738.83      6.67 o 
   3   5   4      713.95      719.88      6.57 o 
   4   5   4       45.29       43.37      1.09 o 
   5   5   4     1056.90     1066.13     10.34 o 
   6   5   4      504.88      504.28      5.48 o 
   7   5   4        5.88        6.37      0.77 o 
   8   5   4        0.89       -0.24      0.67 o 
   9   5   4       39.89       41.33      1.88 o 
  10   5   4       13.27       12.34      1.63 o 
  11   5   4        9.99       10.74      2.06 o 
 -12   6   4        0.00       -1.72      1.72 o 
 -11   6   4       11.88       11.25      2.04 o 
 -10   6   4      154.03      152.19      4.48 o 
  -9   6   4        4.37        2.63      1.40 o 
  -8   6   4        8.85        9.74      1.40 o 
  -7   6   4      118.59      127.50      2.98 o 
  -6   6   4      220.88      228.40      3.71 o 
  -5   6   4       32.77       34.93      1.44 o 
  -4   6   4       94.53      129.29      2.69 o 
  -3   6   4      180.10      184.90      5.07 o 
  -2   6   4     2155.91     2211.21     20.43 o 
  -1   6   4        9.92       13.90      0.86 o 
   0   6   4     1234.23     1350.97     11.47 o 
   1   6   4     2536.06     2554.15     20.17 o 
   2   6   4       26.36       33.93      0.91 o 
   3   6   4      161.37      168.04      2.48 o 
   4   6   4     1164.39     1084.85     10.68 o 
   5   6   4      292.74      268.90      3.47 o 
   6   6   4      102.12      100.74      2.11 o 
   7   6   4       56.75       52.37      1.73 o 
   8   6   4       16.96       14.51      1.14 o 
   9   6   4        1.13        1.33      1.09 o 
  10   6   4       49.10       56.27      2.75 o 
 -12   7   4        7.50       11.73      2.39 o 
 -11   7   4        2.48        6.54      1.97 o 
 -10   7   4       90.42       88.14      3.53 o 
  -9   7   4        8.10        9.57      1.74 o 
  -8   7   4       35.95       31.87      2.21 o 
  -7   7   4       26.15       23.97      1.45 o 
  -6   7   4      404.29      415.27      6.48 o 
  -5   7   4      134.31      135.59      2.91 o 
  -4   7   4       29.97       39.84      2.03 o 
  -3   7   4      785.59      810.78      8.92 o 
  -2   7   4      100.20      121.08      2.13 o 
  -1   7   4     1200.13     1284.26     10.70 o 
   0   7   4        7.67        0.78      0.44 o 
   1   7   4       51.88       56.53      1.28 o 
   2   7   4      467.71      468.59      4.77 o 
   3   7   4        1.67        2.52      0.62 o 
   4   7   4       24.90       23.34      1.08 o 
   5   7   4       67.93       67.42      1.64 o 
   6   7   4       15.81       15.29      1.19 o 
   7   7   4        0.67        0.06      0.88 o 
   8   7   4        7.28        8.05      1.13 o 
   9   7   4        3.23        2.45      1.02 o 
  10   7   4        1.27        3.48      1.61 o 
 -12   8   4        5.85        4.19      2.22 o 
 -11   8   4        2.73        2.03      1.93 o 
 -10   8   4       26.48       29.72      2.75 o 
  -9   8   4        1.75        3.79      1.58 o 
  -8   8   4      648.84      611.61     10.24 o 
  -7   8   4       62.73       62.25      2.71 o 
  -6   8   4        7.57        6.02      1.01 o 
  -5   8   4       55.85       51.80      1.73 o 
  -4   8   4      547.47      577.69      6.95 o 
  -3   8   4      229.86      246.33      3.44 o 
  -2   8   4      130.27      112.76      2.14 o 
  -1   8   4      119.68      111.59      1.82 o 
   0   8   4      107.57      126.83      2.28 o 
   1   8   4      571.69      563.37      6.24 o 
   2   8   4      385.30      344.67      3.90 o 
   3   8   4      480.38      504.35      5.51 o 
   4   8   4       95.11       97.78      2.27 o 
   5   8   4      133.25      126.93      2.81 o 
   6   8   4      377.09      386.75      5.69 o 
   7   8   4       88.37       94.25      2.57 o 
   8   8   4        6.04        5.26      1.19 o 
   9   8   4        0.29        0.84      1.28 o 
  10   8   4       22.99       22.10      1.75 o 
 -12   9   4       25.66       32.65      3.21 o 
 -11   9   4        2.36        0.44      1.95 o 
 -10   9   4       19.03       21.56      2.58 o 
  -9   9   4       31.18       31.30      2.81 o 
  -8   9   4       30.73       33.58      2.71 o 
  -7   9   4        0.54       -1.20      1.20 o 
  -6   9   4       71.79       60.00      4.10 o 
  -5   9   4       21.88       19.72      1.63 o 
  -4   9   4        0.02       -0.41      0.69 o 
  -3   9   4      114.25      104.81      2.28 o 
  -2   9   4       97.63       92.26      2.54 o 
  -1   9   4      163.58      164.46      2.64 o 
   0   9   4       47.52       37.81      1.89 o 
   1   9   4      486.14      493.31      5.45 o 
   2   9   4      103.60      101.64      2.01 o 
   3   9   4        1.02        0.72      0.81 o 
   4   9   4      709.38      685.79      8.17 o 
   5   9   4       61.73       70.12      2.28 o 
   6   9   4        0.26       -0.09      1.05 o 
   7   9   4       43.47       42.09      2.09 o 
   8   9   4        5.46        6.23      1.50 o 
   9   9   4        4.09        3.99      1.57 o 
  10   9   4       10.48        9.81      1.80 o 
 -11  10   4       29.78       37.85      3.33 o 
 -10  10   4        1.50       -1.77      1.77 o 
  -9  10   4      111.96      114.69      6.05 o 
  -8  10   4       94.72       98.93      4.26 o 
  -7  10   4       22.87       14.76      2.16 o 
  -6  10   4        0.26        0.03      1.33 o 
  -5  10   4       45.73       40.73      2.45 o 
  -4  10   4      382.58      409.93     10.68 o 
  -3  10   4       19.00       15.71      1.33 o 
  -2  10   4        0.42       -0.67      0.67 o 
  -1  10   4       75.88       70.98      1.91 o 
   0  10   4       31.86       35.41      1.35 o 
   1  10   4      549.32      529.71      6.06 o 
   2  10   4       18.47       14.19      1.05 o 
   3  10   4       65.07       66.48      2.06 o 
   4  10   4       97.88      103.76      2.98 o 
   5  10   4      129.90      124.79      3.55 o 
   6  10   4       79.90       81.27      2.82 o 
   7  10   4        1.07        0.58      1.35 o 
   8  10   4       12.51       12.64      1.77 o 
   9  10   4       17.49       20.78      2.07 o 
 -11  11   4       35.66       36.61      3.39 o 
 -10  11   4        6.80        3.99      2.20 o 
  -9  11   4       53.36       57.13      4.67 o 
  -8  11   4       57.28       56.37      3.73 o 
  -7  11   4       39.12       37.59      2.91 o 
  -6  11   4      281.46      280.66      6.74 o 
  -5  11   4      312.05      300.87      6.98 o 
  -4  11   4        1.24        2.89      1.50 o 
  -3  11   4      480.72      446.48      6.98 o 
  -2  11   4     1249.41     1213.72     16.77 o 
  -1  11   4      884.55      868.34     10.53 o 
   0  11   4        0.28        1.00      0.87 o 
   1  11   4        0.00        0.07      0.79 o 
   2  11   4       48.83       41.42      1.81 o 
   3  11   4       89.92       87.13      2.57 o 
   4  11   4       10.47        6.33      1.30 o 
   5  11   4      108.28       97.75      3.07 o 
   6  11   4       29.42       27.07      2.10 o 
   7  11   4       21.35       23.20      2.08 o 
   8  11   4       29.32       31.10      2.38 o 
   9  11   4        4.91        3.65      1.71 o 
 -10  12   4        3.85        8.61      2.82 o 
  -9  12   4       69.25       68.05      4.04 o 
  -8  12   4       28.43       18.30      2.61 o 
  -7  12   4       12.87       12.29      2.27 o 
  -6  12   4       29.36       31.32      3.00 o 
  -5  12   4        7.75        9.44      1.87 o 
  -4  12   4      143.30      140.11      4.35 o 
  -3  12   4        2.26        4.29      1.59 o 
  -2  12   4       13.98       16.31      1.78 o 
  -1  12   4      277.60      260.75      5.30 o 
   0  12   4       98.78       94.19      2.77 o 
   1  12   4        0.95        2.39      0.91 o 
   2  12   4       11.52        6.32      1.16 o 
   3  12   4        0.47        0.01      0.97 o 
   4  12   4        0.02        0.21      1.15 o 
   5  12   4        2.26        2.21      1.30 o 
   6  12   4       57.53       61.01      3.18 o 
   7  12   4        4.32        5.28      1.74 o 
   8  12   4       13.84       12.55      2.52 o 
 -10  13   4        2.09        6.07      2.77 o 
  -9  13   4       12.41       13.34      5.29 o 
  -8  13   4       63.22       74.60      4.79 o 
  -7  13   4       10.37       10.19      2.64 o 
  -6  13   4        8.89        6.45      3.88 o 
  -5  13   4       25.95       25.26      2.81 o 
  -4  13   4       88.77      101.88      3.79 o 
  -3  13   4        0.95        1.59      1.45 o 
  -2  13   4        0.64       -0.67      1.68 o 
  -1  13   4      227.75      199.96      5.15 o 
   0  13   4        1.03        0.93      1.08 o 
   1  13   4       16.70       15.90      1.67 o 
   2  13   4        0.92        0.68      1.37 o 
   3  13   4      127.06      134.36      4.46 o 
   4  13   4        5.26        0.21      1.53 o 
   5  13   4       18.04       22.03      2.41 o 
   6  13   4       51.58       61.77      3.15 o 
   7  13   4       25.17       26.02      4.48 o 
   8  13   4        7.88       11.72      3.89 o 
  -9  14   4        3.31        5.29      2.68 o 
  -8  14   4       43.59       54.88      5.65 o 
  -7  14   4       10.11        7.89      3.57 o 
  -6  14   4       34.94       25.85      7.30 o 
  -5  14   4       70.09       71.39     10.05 o 
  -4  14   4       13.97       14.91      2.55 o 
  -3  14   4       45.28       57.49      3.11 o 
  -2  14   4      186.92      186.92      5.47 o 
  -1  14   4        6.61        5.75      1.77 o 
   0  14   4        0.96       -1.16      1.39 o 
   1  14   4      106.95      111.55      3.65 o 
   2  14   4       12.93       13.47      1.79 o 
   3  14   4       81.90       84.91      4.73 o 
   4  14   4       96.88      109.43      4.86 o 
   5  14   4       27.24       29.69      3.71 o 
   6  14   4       60.82       70.28      6.11 o 
   7  14   4        1.02       -2.05      2.05 o 
  -9  15   4        0.85        1.28      3.00 o 
  -8  15   4        8.86       14.01      3.21 o 
  -7  15   4       11.52       10.16      3.08 o 
  -6  15   4       37.10       47.43      4.82 o 
  -5  15   4       69.73       69.74      5.49 o 
  -4  15   4       35.25       29.60      3.65 o 
  -3  15   4        0.62        0.04      1.55 o 
  -2  15   4       39.63       36.28      3.77 o 
  -1  15   4       46.23       43.67      3.48 o 
   0  15   4        8.06        3.86      2.13 o 
   1  15   4        9.34       10.22      2.10 o 
   2  15   4        9.52       10.48      2.04 o 
   3  15   4        3.27        3.30      2.00 o 
   4  15   4       16.53       26.45      3.75 o 
   5  15   4        1.00        2.63      2.36 o 
   6  15   4        9.72       11.54      2.80 o 
  -8  16   4        0.37       -2.27      2.44 o 
  -7  16   4       46.74       42.56      4.31 o 
  -6  16   4        5.68       -1.75      2.56 o 
  -5  16   4        3.21        6.09      2.96 o 
  -4  16   4       22.09       21.54      8.16 o 
  -3  16   4        0.28       -0.38      1.59 o 
  -2  16   4      102.78      111.12      4.63 o 
  -1  16   4       17.43       14.81      2.87 o 
   0  16   4        1.82       -1.08      1.95 o 
   1  16   4      138.42      150.32      8.03 o 
   2  16   4       90.76       78.52      8.28 o 
   3  16   4      102.78      124.38      7.14 o 
   4  16   4       12.99        9.66      2.64 o 
   5  16   4        8.91       13.20      2.93 o 
   6  16   4        1.03        1.98      3.02 o 
  -7  17   4       28.62       32.96      4.98 o 
  -6  17   4        5.09        3.43      3.05 o 
  -5  17   4        6.55        7.64      3.46 o 
  -4  17   4        2.48        2.94      3.01 o 
  -3  17   4        7.35       10.85      3.46 o 
  -2  17   4       31.65       41.82      3.84 o 
  -1  17   4       83.29       93.86      5.20 o 
   0  17   4       46.28       40.88     10.05 o 
   1  17   4       10.54       11.31      3.67 o 
   2  17   4       15.66       12.05      5.24 o 
   3  17   4       45.46       43.20      7.06 o 
   4  17   4       11.42       14.37      3.99 o 
   5  17   4       52.78       74.01      8.69 o 
  -5  18   4        4.62        2.09      3.15 o 
  -4  18   4       35.52       31.63      4.86 o 
  -3  18   4        7.54        4.79      4.98 o 
  -2  18   4        0.88        4.61      3.48 o 
  -1  18   4        3.30       -2.97      2.97 o 
   0  18   4        0.48       -1.47      3.29 o 
   1  18   4       35.62       35.50      7.32 o 
   2  18   4        0.00        0.38      4.25 o 
   3  18   4       10.42       18.02      6.20 o 
  -3  19   4       43.25       39.78      7.89 o 
  -2  19   4       15.01        9.55      5.82 o 
  -1  19   4       10.70       11.23      4.16 o 
   0  19   4       69.38       74.18      6.88 o 
   1  19   4        7.95        9.87      5.56 o 
 -13   1   5        1.35        2.15      1.73 o 
 -12   1   5       17.58       19.27      2.11 o 
 -11   1   5       17.75       18.28      1.99 o 
 -10   1   5       33.82       31.96      2.23 o 
  -9   1   5      267.25      254.39      5.04 o 
  -8   1   5       33.67       39.92      1.76 o 
  -7   1   5       12.42       10.57      1.11 o 
  -6   1   5     1176.91     1201.01     12.60 o 
  -5   1   5      657.21      734.33      8.10 o 
  -4   1   5       27.70       12.40      1.30 o 
  -3   1   5     1145.20     1190.25     13.98 o 
  -2   1   5      998.40     1128.02     11.41 o 
  -1   1   5      473.15      437.19      4.86 o 
   0   1   5     1209.48     1307.45     14.84 o 
   1   1   5     2276.10     2264.00     20.38 o 
   2   1   5        0.98        0.54      0.28 o 
   3   1   5      942.23      900.79     11.48 o 
   4   1   5       25.73       17.04      1.01 o 
   5   1   5      262.61      253.62      4.57 o 
   6   1   5      375.42      353.54      6.08 o 
   7   1   5       12.14       15.24      1.56 o 
   8   1   5      155.24      149.18      3.08 o 
   9   1   5        7.10        8.59      1.07 o 
  10   1   5        9.30       12.70      1.31 o 
 -13   2   5        3.80        4.42      1.95 o 
 -12   2   5        0.02        0.07      1.45 o 
 -11   2   5       35.41       32.65      2.94 o 
 -10   2   5        3.55        1.30      1.29 o 
  -9   2   5       10.77       10.29      1.55 o 
  -8   2   5      623.02      591.43      7.41 o 
  -7   2   5      212.26      213.30      3.53 o 
  -6   2   5       51.93       52.02      2.23 o 
  -5   2   5      587.32      628.76      7.17 o 
  -4   2   5      215.62      255.46      3.68 o 
  -3   2   5        7.75        1.83      0.46 o 
  -2   2   5     1643.01     1549.94     16.42 o 
  -1   2   5      668.89      691.04      7.28 o 
   0   2   5      378.35      448.29      4.93 o 
   1   2   5      231.53      280.22      2.95 o 
   2   2   5      874.80      973.16      9.14 o 
   3   2   5       39.79       38.70      1.05 o 
   4   2   5      349.59      332.17      5.68 o 
   5   2   5       97.30      101.09      2.64 o 
   6   2   5     1010.32      986.77     14.54 o 
   7   2   5       55.97       41.67      2.56 o 
   8   2   5        5.05        7.18      1.60 o 
   9   2   5        2.47        3.38      0.95 o 
  10   2   5       42.76       40.22      1.86 o 
 -13   3   5        0.20        0.93      1.90 o 
 -12   3   5        1.21       -0.92      2.00 o 
 -11   3   5        0.14        1.10      1.35 o 
 -10   3   5        0.37        0.42      1.26 o 
  -9   3   5       76.45       67.20      2.72 o 
  -8   3   5      135.17      131.35      4.36 o 
  -7   3   5        0.54        0.15      0.74 o 
  -6   3   5       16.67       18.44      1.09 o 
  -5   3   5      592.08      643.60      7.28 o 
  -4   3   5       17.39       26.14      1.06 o 
  -3   3   5       83.76       64.02      1.77 o 
  -2   3   5      316.51      340.33      3.73 o 
  -1   3   5      560.74      564.66      5.82 o 
   0   3   5        0.20       -0.29      0.35 o 
   1   3   5      359.21      410.50      5.11 o 
   2   3   5       98.49       99.39      1.36 o 
   3   3   5        3.79        3.57      0.58 o 
   4   3   5        6.10       11.51      0.70 o 
   5   3   5      172.15      165.82      3.45 o 
   6   3   5      156.34      164.51      3.84 o 
   7   3   5       30.10       24.02      2.63 o 
   8   3   5       90.32       90.34      6.18 o 
   9   3   5       31.97       26.60      1.87 o 
  10   3   5       10.04        9.12      1.36 o 
 -13   4   5        5.46        8.99      3.20 o 
 -12   4   5        5.01        3.72      1.83 o 
 -11   4   5        0.14       -1.36      1.36 o 
 -10   4   5       28.28       24.40      2.12 o 
  -9   4   5       33.91       27.33      2.16 o 
  -8   4   5      643.09      647.78      8.58 o 
  -7   4   5       34.60       33.95      1.63 o 
  -6   4   5       14.44       15.41      1.06 o 
  -5   4   5      206.97      192.65      4.81 o 
  -4   4   5      495.37      465.14      6.68 o 
  -3   4   5       98.62       98.38      1.92 o 
  -2   4   5     2484.12     2425.91     22.23 o 
  -1   4   5      238.55      275.14      3.35 o 
   0   4   5      447.42      446.32      4.85 o 
   1   4   5     2743.80     2950.11     25.27 o 
   2   4   5       79.82       97.24      1.42 o 
   3   4   5     1300.04     1255.12     11.89 o 
   4   4   5     2293.75     2265.46     19.63 o 
   5   4   5        0.54        1.03      0.63 o 
   6   4   5       62.78       63.66      2.43 o 
   7   4   5      324.48      314.37      9.08 o 
   8   4   5       50.07       50.68      3.04 o 
   9   4   5       38.59       39.94      2.32 o 
  10   4   5        3.06        4.30      1.26 o 
 -13   5   5        0.08        2.17      2.70 o 
 -12   5   5        0.90        2.48      1.82 o 
 -11   5   5        2.36       -0.28      1.56 o 
 -10   5   5        6.77        3.33      1.53 o 
  -9   5   5       64.62       64.96      2.93 o 
  -8   5   5       51.05       50.64      2.09 o 
  -7   5   5      136.65      134.14      2.91 o 
  -6   5   5       83.60       86.67      2.16 o 
  -5   5   5      142.26      146.69      3.01 o 
  -4   5   5        5.52        9.65      0.80 o 
  -3   5   5       29.97       27.99      1.79 o 
  -2   5   5      220.77      246.09      3.53 o 
  -1   5   5     4015.84     4339.24     36.98 o 
   0   5   5     2026.80     2042.90     18.92 o 
   1   5   5        3.17        0.23      0.42 o 
   2   5   5       91.28       95.42      1.52 o 
   3   5   5       16.07       17.28      0.81 o 
   4   5   5       28.54       24.27      0.93 o 
   5   5   5     1554.41     1495.35     14.13 o 
   6   5   5       37.03       30.33      1.12 o 
   7   5   5        6.57        7.51      1.06 o 
   8   5   5        0.50        1.24      0.89 o 
   9   5   5       15.76       13.29      1.37 o 
  10   5   5       15.11       14.49      2.25 o 
 -13   6   5       12.25       15.59      3.30 o 
 -12   6   5        6.55        4.20      2.08 o 
 -11   6   5        6.02        5.76      2.01 o 
 -10   6   5       26.62       25.84      2.27 o 
  -9   6   5       37.89       34.00      2.38 o 
  -8   6   5      468.06      485.63      8.56 o 
  -7   6   5       61.08       65.95      2.10 o 
  -6   6   5      396.75      409.50      6.22 o 
  -5   6   5      191.28      211.14      4.64 o 
  -4   6   5      166.58      153.95      3.28 o 
  -3   6   5      223.56      227.65      3.61 o 
  -2   6   5      105.76       88.71      2.54 o 
  -1   6   5      210.06      226.60      2.95 o 
   0   6   5      629.83      635.64      6.42 o 
   1   6   5       64.33       63.18      1.27 o 
   2   6   5       49.47       54.67      1.19 o 
   3   6   5     1052.43     1085.71     10.11 o 
   4   6   5       40.28       39.25      1.30 o 
   5   6   5       63.17       55.47      1.49 o 
   6   6   5       41.98       50.98      1.52 o 
   7   6   5       33.71       33.53      1.47 o 
   8   6   5        5.54        4.32      1.11 o 
   9   6   5        0.05        0.36      1.08 o 
  10   6   5        7.57        4.45      1.44 o 
 -12   7   5       20.48       21.72      4.36 o 
 -11   7   5       13.55       14.80      2.43 o 
 -10   7   5       29.82       29.44      2.70 o 
  -9   7   5      105.26      108.68      3.78 o 
  -8   7   5        6.27        5.60      1.96 o 
  -7   7   5      321.05      326.68      5.58 o 
  -6   7   5      171.68      160.33      3.42 o 
  -5   7   5       32.66       31.10      1.54 o 
  -4   7   5      514.86      524.07      7.37 o 
  -3   7   5       91.04       81.22      2.30 o 
  -2   7   5      175.61      174.30      3.12 o 
  -1   7   5      420.63      428.10      4.79 o 
   0   7   5      216.93      201.24      2.66 o 
   1   7   5      414.38      504.31      4.90 o 
   2   7   5     1120.46     1089.60      9.37 o 
   3   7   5      368.47      331.25      4.17 o 
   4   7   5        1.12        0.59      0.73 o 
   5   7   5      276.43      257.67      4.10 o 
   6   7   5        7.55        7.93      1.05 o 
   7   7   5       64.53       63.67      2.00 o 
   8   7   5       37.92       45.44      2.41 o 
   9   7   5        4.28        0.32      1.79 o 
  10   7   5        0.15       -0.46      1.40 o 
 -12   8   5        0.21        0.11      2.08 o 
 -11   8   5       12.18       12.58      2.90 o 
 -10   8   5       78.48       69.41      4.27 o 
  -9   8   5       47.13       42.72      2.97 o 
  -8   8   5       89.86       94.76      3.97 o 
  -7   8   5       22.57       20.17      1.73 o 
  -6   8   5       22.36       26.70      2.01 o 
  -5   8   5       40.87       39.63      2.43 o 
  -4   8   5        0.27        0.65      0.70 o 
  -3   8   5       54.66       56.60      1.86 o 
  -2   8   5      229.68      233.02      3.61 o 
  -1   8   5      297.78      318.87      3.64 o 
   0   8   5       12.59        9.56      0.72 o 
   1   8   5      511.05      512.68      5.32 o 
   2   8   5       73.23       69.32      1.58 o 
   3   8   5      176.94      173.46      3.07 o 
   4   8   5       34.82       29.34      1.49 o 
   5   8   5      306.26      284.20      4.56 o 
   6   8   5       66.29       57.02      2.03 o 
   7   8   5        0.21        1.36      1.00 o 
   8   8   5        8.55        8.96      1.31 o 
   9   8   5       17.86       15.24      1.50 o 
 -12   9   5        0.34       -0.82      2.40 o 
 -11   9   5        1.60        4.09      3.25 o 
 -10   9   5       26.34       28.73      2.89 o 
  -9   9   5      117.76      116.92      4.61 o 
  -8   9   5        8.07        7.67      2.01 o 
  -7   9   5      190.34      189.12      6.09 o 
  -6   9   5      314.73      307.65      6.58 o 
  -5   9   5       21.36       19.35      1.62 o 
  -4   9   5      306.46      287.45      5.03 o 
  -3   9   5      907.38      898.22     10.88 o 
  -2   9   5       34.78       25.52      1.30 o 
  -1   9   5      152.87      152.70      2.33 o 
   0   9   5        8.57        8.46      0.84 o 
   1   9   5      324.56      340.75      4.42 o 
   2   9   5       13.92       12.91      0.94 o 
   3   9   5     1979.65     1783.56     18.33 o 
   4   9   5      662.07      622.87      8.16 o 
   5   9   5      220.47      218.65      4.03 o 
   6   9   5        1.24        2.18      1.10 o 
   7   9   5       60.99       65.16      2.68 o 
   8   9   5       46.99       51.26      2.44 o 
   9   9   5       16.82       14.77      1.74 o 
 -11  10   5       95.16      121.24      9.20 o 
 -10  10   5       10.73        7.85      2.23 o 
  -9  10   5        5.71        8.96      2.20 o 
  -8  10   5       99.53       85.62      3.97 o 
  -7  10   5       74.28       66.66      3.85 o 
  -6  10   5       11.60        8.32      1.94 o 
  -5  10   5      159.22      166.80      4.17 o 
  -4  10   5      519.49      487.41      8.19 o 
  -3  10   5        0.09       -0.90      0.90 o 
  -2  10   5      340.83      303.97      4.88 o 
  -1  10   5        0.67        0.22      0.67 o 
   0  10   5       29.26       27.37      1.32 o 
   1  10   5      301.98      264.56      4.08 o 
   2  10   5        1.83        0.85      0.89 o 
   3  10   5      192.28      207.96      4.86 o 
   4  10   5       42.65       39.90      1.98 o 
   5  10   5       57.18       45.22      2.16 o 
   6  10   5      125.38      112.91      3.28 o 
   7  10   5        1.14       -0.17      1.36 o 
   8  10   5        8.73        7.22      1.63 o 
   9  10   5       17.21       14.92      1.90 o 
 -11  11   5        0.63        3.71      2.66 o 
 -10  11   5       47.85       57.95      4.38 o 
  -9  11   5       38.74       37.93      4.72 o 
  -8  11   5        1.91        2.88      2.05 o 
  -7  11   5        0.23        2.80      1.91 o 
  -6  11   5      102.24      106.21      4.70 o 
  -5  11   5       31.23       29.53      2.83 o 
  -4  11   5       25.08       26.44      2.72 o 
  -3  11   5      571.76      550.87      9.24 o 
  -2  11   5       26.26       24.05      1.85 o 
  -1  11   5       31.11       27.17      1.41 o 
   0  11   5        0.15       -0.54      0.89 o 
   1  11   5        3.88        3.09      0.97 o 
   2  11   5      121.23      125.70      3.02 o 
   3  11   5       32.72       24.54      1.72 o 
   4  11   5       14.64       11.24      1.47 o 
   5  11   5       21.16       18.72      1.74 o 
   6  11   5        0.06        0.91      1.39 o 
   7  11   5        2.66        2.37      1.61 o 
   8  11   5        0.77        1.10      1.55 o 
 -10  12   5       76.22       79.34      5.02 o 
  -9  12   5        0.03        0.86      2.35 o 
  -8  12   5       19.88       20.86      3.16 o 
  -7  12   5       20.07       19.50      5.21 o 
  -6  12   5       25.88       36.76      3.21 o 
  -5  12   5       35.68       36.17      4.44 o 
  -4  12   5      787.61      747.54     15.46 o 
  -3  12   5      126.24      124.34      4.19 o 
  -2  12   5      150.90      144.80      4.01 o 
  -1  12   5        3.28        3.23      1.54 o 
   0  12   5       10.48       20.36      1.51 o 
   1  12   5        4.96        6.34      1.21 o 
   2  12   5        0.00       -0.08      0.96 o 
   3  12   5       97.80       98.84      3.39 o 
   4  12   5        0.31       -0.02      1.15 o 
   5  12   5        9.65       10.88      2.06 o 
   6  12   5       47.88       57.34      2.89 o 
   7  12   5       13.16       11.32      1.93 o 
   8  12   5        0.24        2.51      1.61 o 
 -10  13   5       13.93       13.06      3.25 o 
  -9  13   5        0.14        0.95      2.43 o 
  -8  13   5       21.02       16.90      3.38 o 
  -7  13   5       21.43       20.89      3.66 o 
  -6  13   5       92.72       76.57      5.37 o 
  -5  13   5       51.20       49.27      3.63 o 
  -4  13   5       39.05       31.15      3.08 o 
  -3  13   5      119.36      101.51      4.22 o 
  -2  13   5       49.31       33.14      2.55 o 
  -1  13   5      375.62      400.15      7.56 o 
   0  13   5       89.58       88.97      3.69 o 
   1  13   5        0.34       -0.78      1.10 o 
   2  13   5       53.40       48.20      2.72 o 
   3  13   5        0.44        1.22      1.47 o 
   4  13   5       38.21       43.72      3.26 o 
   5  13   5       94.04      103.24      3.85 o 
   6  13   5        1.76        2.19      1.70 o 
   7  13   5        6.12        4.21      1.85 o 
  -9  14   5        0.01        1.42      2.59 o 
  -8  14   5        6.74        5.30      3.01 o 
  -7  14   5       30.30       26.41      4.05 o 
  -6  14   5       48.83       47.98      4.64 o 
  -5  14   5      110.45      112.91      5.39 o 
  -4  14   5       15.43       15.92      2.71 o 
  -3  14   5       21.06       28.89      2.55 o 
  -2  14   5        0.42        1.93      1.81 o 
  -1  14   5        0.07        1.54      1.82 o 
   0  14   5       66.06       59.66      3.28 o 
   1  14   5       23.77       19.46      2.32 o 
   2  14   5        8.97        9.69      2.63 o 
   3  14   5        4.09        1.96      1.92 o 
   4  14   5       12.85       10.26      2.48 o 
   5  14   5       14.20       11.70      2.64 o 
   6  14   5       12.92        8.18      3.31 o 
   7  14   5        5.99        0.16      3.90 o 
  -8  15   5        0.47        3.29      2.69 o 
  -7  15   5       27.97       27.01      4.19 o 
  -6  15   5        9.14        9.39      4.15 o 
  -5  15   5       55.50       49.68      4.90 o 
  -4  15   5       86.00       90.81      5.29 o 
  -3  15   5      128.11      113.95      6.68 o 
  -2  15   5        4.40        6.53      2.31 o 
  -1  15   5      183.52      199.52      7.32 o 
   0  15   5       34.12       40.13      3.60 o 
   1  15   5       86.42       77.41      4.49 o 
   2  15   5       39.48       39.08      4.47 o 
   3  15   5       74.53       77.77      5.58 o 
   4  15   5        3.59        5.63      3.17 o 
   5  15   5       66.93       62.57      4.19 o 
   6  15   5        4.20        1.16      2.31 o 
  -8  16   5       20.71       18.27      4.08 o 
  -7  16   5        2.88       -1.93      4.22 o 
  -6  16   5       19.34       13.22      3.69 o 
  -5  16   5        0.32        1.36      2.98 o 
  -4  16   5        0.73        0.72      2.33 o 
  -3  16   5       42.22       41.95      3.16 o 
  -2  16   5       10.41       11.59      2.69 o 
  -1  16   5        0.23        3.03      2.24 o 
   0  16   5       62.77       54.96      5.26 o 
   1  16   5       25.92       40.52      6.61 o 
   2  16   5       17.20       18.79      3.93 o 
   3  16   5        5.14        7.88      3.27 o 
   4  16   5       15.75       19.69      4.71 o 
   5  16   5        4.18        1.04      6.52 o 
  -6  17   5       16.29       13.31      3.85 o 
  -5  17   5        0.07       -2.75      2.75 o 
  -4  17   5        0.01       -2.17      2.71 o 
  -3  17   5       21.91       25.32      4.51 o 
  -2  17   5        2.12        2.03      2.55 o 
  -1  17   5       35.65       37.40      9.86 o 
   0  17   5       38.55       42.68      5.23 o 
   1  17   5       13.79       13.01      5.75 o 
   2  17   5       72.85       69.57      8.53 o 
   3  17   5       14.74       14.83      5.46 o 
   4  17   5        2.74        3.31      3.53 o 
  -5  18   5       39.84       43.35      5.42 o 
  -4  18   5        4.12        2.84      4.57 o 
  -3  18   5       23.32       27.99      7.16 o 
  -2  18   5       34.41       28.29      4.96 o 
  -1  18   5       16.46       28.58      7.94 o 
   0  18   5       42.30       49.72      5.65 o 
   1  18   5       27.93       38.67      7.32 o 
   2  18   5       33.74       31.67      7.00 o 
  -2  19   5       11.74       19.36      4.84 o 
  -1  19   5        2.50       -1.83      3.51 o 
 -13   0   6       27.13       33.00      4.38 o 
 -12   0   6        5.45        2.80      2.36 o 
 -11   0   6        2.48        2.55      2.05 o 
 -10   0   6        0.21        0.11      1.98 o 
  -9   0   6        1.40        2.84      1.87 o 
  -8   0   6     4183.36     4174.93     80.42 o 
  -7   0   6      414.00      395.81      8.66 o 
  -6   0   6       95.39      109.27      4.31 o 
  -5   0   6      625.43      624.98     20.40 o 
  -4   0   6     1755.08     1959.92     38.94 o 
  -3   0   6      125.11      147.30      3.95 o 
  -2   0   6     1949.79     2061.69     29.94 o 
  -1   0   6     1243.94     1329.09     18.79 o 
   0   0   6      471.45      561.19      8.55 o 
   1   0   6       90.76       86.44      1.89 o 
   2   0   6      438.58      412.60      5.18 o 
   3   0   6     1345.69     1375.28     22.10 o 
   4   0   6      153.42      152.46      3.48 o 
   5   0   6      188.40      169.72      4.10 o 
   6   0   6      141.88      130.22      4.29 o 
   7   0   6       11.63       12.21      1.26 o 
   8   0   6        1.18        2.41      1.09 o 
   9   0   6        2.90        1.40      1.12 o 
  10   0   6        4.03        4.93      1.41 o 
 -13   1   6        9.47        6.67      2.24 o 
 -12   1   6        8.88        8.19      1.82 o 
 -11   1   6       51.37       53.58      2.70 o 
 -10   1   6      534.29      486.32     10.93 o 
  -9   1   6        1.41        2.59      1.44 o 
  -8   1   6      110.90      107.16      5.50 o 
  -7   1   6        6.32        3.98      0.90 o 
  -6   1   6      454.31      471.75      5.94 o 
  -5   1   6       62.21       76.75      2.35 o 
  -4   1   6     2499.34     2489.80     72.31 o 
  -3   1   6      523.02      538.08      7.52 o 
  -2   1   6       14.70       22.25      0.90 o 
  -1   1   6        4.49        2.18      0.50 o 
   0   1   6       19.04       10.54      0.59 o 
   1   1   6        1.91        2.44      0.42 o 
   2   1   6        1.63        0.50      0.28 o 
   3   1   6       42.42       49.79      1.48 o 
   4   1   6       81.93       84.30      3.53 o 
   5   1   6        3.63        0.68      0.89 o 
   6   1   6       12.40       10.15      1.44 o 
   7   1   6      101.88       90.63      3.29 o 
   8   1   6        0.77        0.61      1.20 o 
   9   1   6        2.27        1.84      1.34 o 
  10   1   6        5.78        3.22      2.94 o 
 -13   2   6        0.21       -0.14      1.97 o 
 -12   2   6        7.15        8.76      1.98 o 
 -11   2   6       41.83       43.14      2.73 o 
 -10   2   6       11.05       13.24      1.76 o 
  -9   2   6        1.17        0.62      1.21 o 
  -8   2   6      580.81      535.57      8.08 o 
  -7   2   6       15.54       15.13      1.16 o 
  -6   2   6      425.97      387.90      5.48 o 
  -5   2   6       54.82       37.90      1.51 o 
  -4   2   6      942.11     1010.37     13.59 o 
  -3   2   6        1.81       -0.49      0.51 o 
  -2   2   6      339.68      389.90      5.19 o 
  -1   2   6        0.77       -0.42      0.42 o 
   0   2   6      357.65      354.76      4.20 o 
   1   2   6      348.81      369.45      3.81 o 
   2   2   6       52.65       63.01      1.07 o 
   3   2   6      504.76      464.13      4.78 o 
   4   2   6      369.91      358.60      6.26 o 
   5   2   6       30.89       30.54      1.83 o 
   6   2   6      144.09      152.04      4.01 o 
   7   2   6       43.38       42.79      2.75 o 
   8   2   6        5.57        8.75      1.62 o 
   9   2   6       24.87       24.33      2.26 o 
  10   2   6        2.76        3.06      1.75 o 
 -13   3   6        0.23        3.01      2.28 o 
 -12   3   6        0.10        0.34      1.79 o 
 -11   3   6       26.03       27.71      3.94 o 
 -10   3   6       15.71       17.10      1.81 o 
  -9   3   6       75.82       74.58      2.76 o 
  -8   3   6      327.33      318.41      5.70 o 
  -7   3   6      372.09      363.45      5.48 o 
  -6   3   6      150.26      157.81      3.29 o 
  -5   3   6       48.68       61.72      1.87 o 
  -4   3   6      545.82      491.89      7.15 o 
  -3   3   6      297.01      271.60      4.31 o 
  -2   3   6      154.37      134.55      2.14 o 
  -1   3   6     1792.04     1873.68     17.39 o 
   0   3   6     2017.35     2185.05     20.03 o 
   1   3   6       52.87       36.33      0.94 o 
   2   3   6      351.01      361.48      3.73 o 
   3   3   6      222.39      229.17      2.81 o 
   4   3   6      326.91      311.48      4.70 o 
   5   3   6     1470.83     1460.40     23.91 o 
   6   3   6      144.17      137.17      4.73 o 
   7   3   6       24.84       21.14      2.11 o 
   8   3   6       19.18       24.93      2.31 o 
   9   3   6        4.77        2.84      1.73 o 
  10   3   6       36.38       42.02      3.15 o 
 -13   4   6        0.32       -1.99      2.21 o 
 -12   4   6       11.74       12.48      2.55 o 
 -11   4   6        0.39       -0.09      1.74 o 
 -10   4   6        3.05        0.50      1.32 o 
  -9   4   6        0.84        0.44      1.22 o 
  -8   4   6      100.21       93.59      2.97 o 
  -7   4   6      176.41      182.52      4.27 o 
  -6   4   6        7.46        5.76      0.89 o 
  -5   4   6        3.02        4.73      0.70 o 
  -4   4   6       66.37       68.39      1.68 o 
  -3   4   6      855.13      907.56     10.41 o 
  -2   4   6       43.40       43.31      1.31 o 
  -1   4   6      114.85      139.09      2.19 o 
   0   4   6      179.16      166.65      2.29 o 
   1   4   6       85.92       90.52      1.61 o 
   2   4   6      170.47      183.70      2.32 o 
   3   4   6      455.12      435.78      5.05 o 
   4   4   6       91.18       95.35      2.36 o 
   5   4   6        5.76        4.53      0.60 o 
   6   4   6      178.33      179.75      5.86 o 
   7   4   6        4.92        8.88      1.79 o 
   8   4   6        0.06       -1.47      1.47 o 
   9   4   6       22.61       19.46      2.53 o 
  10   4   6        1.49        0.65      1.96 o 
 -13   5   6        2.20        2.41      2.41 o 
 -12   5   6       24.89       25.57      2.85 o 
 -11   5   6        2.38        3.73      1.91 o 
 -10   5   6       26.27       30.43      2.64 o 
  -9   5   6      119.37      123.07      4.44 o 
  -8   5   6      107.84       96.46      2.89 o 
  -7   5   6      350.30      341.62      6.19 o 
  -6   5   6       39.06       37.79      1.59 o 
  -5   5   6       32.77       36.51      1.50 o 
  -4   5   6     2131.45     2233.07     25.65 o 
  -3   5   6       94.64       96.82      2.60 o 
  -2   5   6      103.53      110.28      2.14 o 
  -1   5   6      941.83      931.83      8.90 o 
   0   5   6       27.87       31.08      1.16 o 
   1   5   6      147.20      165.11      2.30 o 
   2   5   6       79.78       58.65      1.26 o 
   3   5   6      425.97      409.38      4.97 o 
   4   5   6      669.59      659.48      7.28 o 
   5   5   6      505.90      475.55      5.99 o 
   6   5   6       20.42       22.47      0.91 o 
   7   5   6        0.10       -0.49      1.50 o 
   8   5   6       18.20       21.19      2.55 o 
   9   5   6        8.11        5.73      2.15 o 
 -12   6   6        5.99        4.20      2.38 o 
 -11   6   6       40.32       46.64      4.17 o 
 -10   6   6       14.91       13.86      2.21 o 
  -9   6   6       49.63       45.12      3.87 o 
  -8   6   6       45.51       48.08      3.51 o 
  -7   6   6       11.77       18.75      2.86 o 
  -6   6   6      738.69      749.39     11.08 o 
  -5   6   6      434.72      433.49      6.54 o 
  -4   6   6       40.83       35.86      2.29 o 
  -3   6   6      151.27      157.07      3.20 o 
  -2   6   6      510.92      555.47      6.58 o 
  -1   6   6      893.76      937.79      9.55 o 
   0   6   6      460.05      431.14      5.05 o 
   1   6   6      726.07      702.46      6.70 o 
   2   6   6       37.63       39.20      1.20 o 
   3   6   6      482.50      463.08      6.61 o 
   4   6   6      460.96      472.10      6.06 o 
   5   6   6       11.55       14.43      1.00 o 
   6   6   6       75.17       74.63      2.03 o 
   7   6   6        1.12        0.60      0.73 o 
   8   6   6       12.19       10.23      1.21 o 
   9   6   6        0.51       -0.07      1.29 o 
 -12   7   6        7.58        6.63      2.59 o 
 -11   7   6        0.01       -1.39      1.77 o 
 -10   7   6      158.84      165.59      8.41 o 
  -9   7   6        5.34        3.87      1.78 o 
  -8   7   6        5.87        9.03      1.99 o 
  -7   7   6       87.61       72.72      2.93 o 
  -6   7   6      422.13      419.80      9.47 o 
  -5   7   6      535.58      550.80      8.63 o 
  -4   7   6        3.12       10.01      1.24 o 
  -3   7   6      173.48      161.92      4.58 o 
  -2   7   6        0.39        0.92      0.64 o 
  -1   7   6      253.43      254.05      4.03 o 
   0   7   6       35.50       31.26      1.15 o 
   1   7   6      569.35      551.93      5.87 o 
   2   7   6       40.71       43.31      1.23 o 
   3   7   6      146.86      131.98      2.55 o 
   4   7   6      248.07      237.54      3.91 o 
   5   7   6       78.49       80.56      2.19 o 
   6   7   6        5.79        7.62      1.10 o 
   7   7   6       11.52       15.12      1.23 o 
   8   7   6        0.40        1.13      1.15 o 
   9   7   6        0.38        1.89      1.42 o 
 -12   8   6        1.72        2.66      2.58 o 
 -11   8   6       14.25       18.23      3.01 o 
 -10   8   6        1.54        3.32      1.87 o 
  -9   8   6       82.18       81.08      4.39 o 
  -8   8   6      404.87      377.98      8.47 o 
  -7   8   6       10.96        9.31      1.56 o 
  -6   8   6      157.36      164.93      5.92 o 
  -5   8   6      235.17      211.77      5.10 o 
  -4   8   6       92.20       87.79      2.87 o 
  -3   8   6     1309.54     1311.13     14.97 o 
  -2   8   6      914.55      890.28     10.71 o 
  -1   8   6      274.87      275.08      3.67 o 
   0   8   6       14.16        9.87      0.88 o 
   1   8   6        0.30        1.28      0.63 o 
   2   8   6        1.29        0.80      0.76 o 
   3   8   6      631.39      662.64      8.39 o 
   4   8   6       74.68       63.91      2.48 o 
   5   8   6      185.95      189.05      3.59 o 
   6   8   6      167.78      171.47      3.43 o 
   7   8   6       20.75       20.41      1.55 o 
   8   8   6        0.92       -0.70      1.03 o 
   9   8   6       38.35       46.18      2.70 o 
 -12   9   6       11.92       11.42      3.10 o 
 -11   9   6        0.55       -2.08      2.08 o 
 -10   9   6       22.57       15.77      2.93 o 
  -9   9   6       23.92       26.07      3.17 o 
  -8   9   6        8.22       11.19      2.18 o 
  -7   9   6        0.55        0.92      1.79 o 
  -6   9   6       19.34       18.85      2.89 o 
  -5   9   6        5.86        2.98      1.85 o 
  -4   9   6       67.88       68.16      2.46 o 
  -3   9   6       16.71       14.23      1.43 o 
  -2   9   6        0.03       -0.79      0.79 o 
  -1   9   6       90.02       92.96      2.29 o 
   0   9   6       20.37       14.64      0.95 o 
   1   9   6      570.76      584.62      6.73 o 
   2   9   6        1.24        2.98      0.86 o 
   3   9   6        0.02        0.47      0.98 o 
   4   9   6       19.50       22.83      1.72 o 
   5   9   6        0.03       -0.15      1.00 o 
   6   9   6       33.12       36.23      1.97 o 
   7   9   6        0.01       -0.21      1.25 o 
   8   9   6        3.28        1.49      1.57 o 
 -11  10   6        4.34        5.91      2.68 o 
 -10  10   6        0.58       -1.76      2.24 o 
  -9  10   6        3.15        2.35      2.60 o 
  -8  10   6        3.66        1.38      4.76 o 
  -7  10   6       11.80       16.29      2.51 o 
  -6  10   6      151.19      152.96      5.65 o 
  -5  10   6      248.68      230.70      5.92 o 
  -4  10   6      366.78      350.58      7.40 o 
  -3  10   6        3.84        0.44      1.28 o 
  -2  10   6      201.17      202.81      4.17 o 
  -1  10   6        5.93        5.18      1.01 o 
   0  10   6       21.02       30.52      1.49 o 
   1  10   6      295.36      285.68      4.70 o 
   2  10   6       82.00       94.99      2.64 o 
   3  10   6       24.30       21.25      1.63 o 
   4  10   6        8.22        7.20      1.34 o 
   5  10   6        9.88       14.16      1.61 o 
   6  10   6       73.21       77.39      4.84 o 
   7  10   6       76.62       84.90      3.16 o 
   8  10   6       43.71       49.76      2.50 o 
 -11  11   6       13.50        4.68      2.82 o 
 -10  11   6       49.34       50.76      4.24 o 
  -9  11   6        0.11       -1.77      2.11 o 
  -8  11   6        8.61        8.11      2.58 o 
  -7  11   6       13.79       17.53      3.35 o 
  -6  11   6       91.39       88.23      4.47 o 
  -5  11   6       13.30       20.19      2.15 o 
  -4  11   6       26.81       25.84      4.67 o 
  -3  11   6      125.37      122.47      4.16 o 
  -2  11   6        2.65       -1.01      1.01 o 
  -1  11   6      171.85      172.24      4.29 o 
   0  11   6       22.64       11.00      1.75 o 
   1  11   6      126.85      142.64      3.51 o 
   2  11   6        1.37       -0.94      0.94 o 
   3  11   6        0.02       -1.02      1.02 o 
   4  11   6      330.80      349.09      6.21 o 
   5  11   6       22.02       21.02      2.00 o 
   6  11   6       71.60       86.20      3.34 o 
   7  11   6        8.18       10.02      1.82 o 
   8  11   6       25.70       24.71      2.20 o 
 -10  12   6        1.33        2.36      3.22 o 
  -9  12   6        0.02       -2.15      2.15 o 
  -8  12   6        3.38        2.72      2.42 o 
  -7  12   6        1.07        2.66      2.48 o 
  -6  12   6       73.20       88.99      5.63 o 
  -5  12   6        1.19        1.52      2.34 o 
  -4  12   6       26.72       22.33      2.69 o 
  -3  12   6       20.73       28.10      2.84 o 
  -2  12   6       16.23       13.98      1.72 o 
  -1  12   6       19.97       20.11      1.87 o 
   0  12   6        4.82        0.94      1.40 o 
   1  12   6       52.28       53.42      2.63 o 
   2  12   6       10.88        9.08      1.39 o 
   3  12   6        1.21        4.01      1.30 o 
   4  12   6       26.58       27.54      2.17 o 
   5  12   6       31.01       36.13      2.60 o 
   6  12   6        5.19        7.80      1.79 o 
   7  12   6        0.11       -1.48      1.48 o 
 -10  13   6        1.39        1.23      2.63 o 
  -9  13   6       29.00       29.64      3.76 o 
  -8  13   6        5.24        1.58      2.54 o 
  -7  13   6       10.43       11.31      3.40 o 
  -6  13   6       42.27       42.28      3.66 o 
  -5  13   6        0.04        4.14      2.19 o 
  -4  13   6      135.15      143.03      5.74 o 
  -3  13   6       31.65       31.18      3.08 o 
  -2  13   6        7.20       13.35      2.02 o 
  -1  13   6      133.80      131.39      4.60 o 
   0  13   6        0.18        0.13      1.36 o 
   1  13   6      131.89      132.04      4.59 o 
   2  13   6       29.90       26.11      3.52 o 
   3  13   6        1.45        3.86      1.98 o 
   4  13   6       40.24       45.58      3.37 o 
   5  13   6        0.09       -0.39      1.63 o 
   6  13   6        0.45       -0.19      1.65 o 
   7  13   6        0.47       -1.35      2.72 o 
  -9  14   6       15.61       15.06      3.40 o 
  -8  14   6       25.46       28.94      3.80 o 
  -7  14   6        7.32        5.54      2.98 o 
  -6  14   6       72.79       63.79      5.35 o 
  -5  14   6       29.52       30.85      3.42 o 
  -4  14   6      100.70       94.97      5.97 o 
  -3  14   6      346.76      338.61      7.94 o 
  -2  14   6      115.63      116.22      5.84 o 
  -1  14   6       60.65       62.13      3.99 o 
   0  14   6       46.00       52.03      3.58 o 
   1  14   6       36.73       34.01      3.16 o 
   2  14   6        1.89        1.25      2.49 o 
   3  14   6       15.29       13.11      3.21 o 
   4  14   6       67.71       74.50      5.30 o 
   5  14   6        7.41        4.26      3.69 o 
   6  14   6       13.11       10.49      2.71 o 
  -8  15   6        0.00       -2.44      2.44 o 
  -7  15   6       20.79       12.28      6.31 o 
  -6  15   6       18.04       14.41      3.60 o 
  -5  15   6        4.95        3.91      2.53 o 
  -4  15   6        0.31       -0.16      2.12 o 
  -3  15   6        0.02        0.47      1.99 o 
  -2  15   6       11.28        9.36      2.96 o 
  -1  15   6        1.03        0.43      2.02 o 
   0  15   6        5.01        0.15      2.55 o 
   1  15   6       38.18       45.34      7.99 o 
   2  15   6       24.17       35.12      4.33 o 
   3  15   6       17.37       23.64      3.95 o 
   4  15   6        6.70        7.18      3.19 o 
   5  15   6        6.74        5.37      3.09 o 
  -7  16   6        0.17        2.34      3.26 o 
  -6  16   6        7.39        8.59      3.49 o 
  -5  16   6        0.42       -1.80      4.47 o 
  -4  16   6       15.05       12.53      3.81 o 
  -3  16   6      154.46      174.65      6.82 o 
  -2  16   6      100.05      100.67      6.04 o 
  -1  16   6       34.68       32.81      4.63 o 
   0  16   6        0.31        2.11      4.35 o 
   1  16   6       29.41       26.11      6.14 o 
   2  16   6        0.04       -0.88      2.94 o 
   3  16   6      200.74      244.90     10.15 o 
   4  16   6        7.72        7.93      4.07 o 
  -6  17   6        0.84       -1.74      2.90 o 
  -5  17   6       39.28       42.40      7.67 o 
  -4  17   6       47.88       42.66      7.48 o 
  -3  17   6        1.22        2.98      3.34 o 
  -2  17   6       39.12       39.21      5.26 o 
  -1  17   6       24.35       29.56     10.03 o 
   0  17   6       20.80       25.79      6.45 o 
   1  17   6       59.70       77.65      9.33 o 
   2  17   6       20.14       20.10      6.20 o 
   3  17   6       30.30       32.95      6.90 o 
  -4  18   6        3.92       -3.20      4.15 o 
  -3  18   6        6.04       10.75      4.11 o 
  -2  18   6        0.43        3.96      3.67 o 
  -1  18   6        0.04       -1.92      3.17 o 
   0  18   6        1.62       -3.04      4.22 o 
   1  18   6        9.62       11.73      5.94 o 
 -13   1   7       15.49       16.52      2.73 o 
 -12   1   7        5.46        6.85      2.13 o 
 -11   1   7       14.23       17.36      2.38 o 
 -10   1   7       68.78       77.08      3.28 o 
  -9   1   7       11.51        8.97      1.68 o 
  -8   1   7      256.77      240.98      5.23 o 
  -7   1   7      259.69      264.66      4.85 o 
  -6   1   7       15.22       20.63      1.57 o 
  -5   1   7        8.34        5.97      0.91 o 
  -4   1   7      429.63      409.53      5.27 o 
  -3   1   7        0.35       -0.63      0.63 o 
  -2   1   7       27.38       41.58      1.26 o 
  -1   1   7      687.42      696.43      7.57 o 
   0   1   7      862.68      908.18      8.92 o 
   1   1   7      172.41      194.14      2.52 o 
   2   1   7       68.56       73.61      1.13 o 
   3   1   7        0.38       -0.01      0.62 o 
   4   1   7     1816.44     1708.15     21.11 o 
   5   1   7       32.37       26.52      1.36 o 
   6   1   7      248.43      240.80      6.19 o 
   7   1   7       32.26       34.47      4.55 o 
   8   1   7        3.15        0.90      1.18 o 
   9   1   7        2.44        3.76      2.36 o 
 -13   2   7        5.44        3.44      2.22 o 
 -12   2   7        1.78        3.18      2.02 o 
 -11   2   7       62.91       65.71      3.50 o 
 -10   2   7       90.52       84.34      4.32 o 
  -9   2   7       75.51       74.02      2.77 o 
  -8   2   7      267.57      268.85      5.18 o 
  -7   2   7        0.38        0.16      1.00 o 
  -6   2   7      294.98      309.96      5.57 o 
  -5   2   7      107.20      123.56      3.20 o 
  -4   2   7      265.82      296.30      5.24 o 
  -3   2   7     1964.27     1975.00     22.77 o 
  -2   2   7      242.29      223.00      3.22 o 
  -1   2   7      340.74      350.93      4.95 o 
   0   2   7        1.61        0.99      0.36 o 
   1   2   7        0.82       -0.13      0.38 o 
   2   2   7      247.02      204.80      2.48 o 
   3   2   7      467.19      450.29      5.08 o 
   4   2   7      193.37      177.08      3.69 o 
   5   2   7       67.85       65.29      2.70 o 
   6   2   7      250.38      236.61      6.44 o 
   7   2   7        3.31       -0.23      1.73 o 
   8   2   7        9.94        8.72      1.61 o 
   9   2   7       40.10       41.68      3.00 o 
 -13   3   7        3.90       -0.53      3.50 o 
 -12   3   7       24.52       23.67      4.43 o 
 -11   3   7        3.55        0.11      1.71 o 
 -10   3   7        3.33        0.13      1.49 o 
  -9   3   7       30.33       27.85      2.15 o 
  -8   3   7       59.22       68.37      2.73 o 
  -7   3   7       76.79       73.54      2.54 o 
  -6   3   7       86.78       78.75      2.59 o 
  -5   3   7        0.03        0.28      0.58 o 
  -4   3   7       19.56       21.64      1.59 o 
  -3   3   7       96.28       92.02      3.11 o 
  -2   3   7       33.80       37.35      1.24 o 
  -1   3   7        1.95        2.96      0.54 o 
   0   3   7      260.14      241.42      3.63 o 
   1   3   7       51.81       46.29      1.12 o 
   2   3   7       10.39       10.89      0.65 o 
   3   3   7      535.84      503.56      7.10 o 
   4   3   7      247.21      230.79      4.23 o 
   5   3   7      291.32      260.02      6.01 o 
   6   3   7       36.40       41.15      2.81 o 
   7   3   7        0.42        1.08      1.41 o 
   8   3   7       14.11       10.37      2.94 o 
   9   3   7        2.11        3.02      1.69 o 
 -13   4   7        0.77       -2.18      2.18 o 
 -12   4   7       23.26       27.79      3.30 o 
 -11   4   7       12.92       19.99      2.47 o 
 -10   4   7        6.21        4.26      1.62 o 
  -9   4   7       92.76       88.81      3.96 o 
  -8   4   7        0.44        0.84      1.30 o 
  -7   4   7      210.67      213.35      4.66 o 
  -6   4   7      688.29      673.51     10.01 o 
  -5   4   7      226.03      247.49      4.57 o 
  -4   4   7       17.76       20.59      1.08 o 
  -3   4   7     2092.47     2096.20     22.35 o 
  -2   4   7      111.74      114.77      2.24 o 
  -1   4   7       31.72       30.01      1.06 o 
   0   4   7       16.55       17.72      0.81 o 
   1   4   7       48.16       54.48      1.27 o 
   2   4   7        2.91        4.07      0.59 o 
   3   4   7     2259.01     2131.75     24.00 o 
   4   4   7       26.51       27.60      1.08 o 
   5   4   7       24.02       23.37      1.20 o 
   6   4   7       22.62       20.01      3.23 o 
   7   4   7       13.12        9.34      1.88 o 
   8   4   7       71.36       72.34      3.93 o 
   9   4   7       48.62       54.26      3.50 o 
 -13   5   7        1.10        0.66      2.39 o 
 -12   5   7        0.04       -0.12      2.21 o 
 -11   5   7       10.92        8.96      2.58 o 
 -10   5   7       31.89       26.85      3.07 o 
  -9   5   7        0.87        0.56      1.67 o 
  -8   5   7       28.63       30.59      2.49 o 
  -7   5   7      139.79      155.16      3.70 o 
  -6   5   7        4.03        4.31      1.00 o 
  -5   5   7      193.72      214.90      4.47 o 
  -4   5   7      456.23      446.96      6.62 o 
  -3   5   7      355.57      340.82      4.99 o 
  -2   5   7        1.68        0.05      0.59 o 
  -1   5   7      189.45      189.60      2.85 o 
   0   5   7      101.76      119.73      2.02 o 
   1   5   7       85.65       91.75      1.89 o 
   2   5   7      144.61      150.98      2.30 o 
   3   5   7       16.26       15.99      1.09 o 
   4   5   7       41.04       43.08      1.42 o 
   5   5   7      117.94      107.51      2.75 o 
   6   5   7        2.07        2.21      0.88 o 
   7   5   7        1.95        1.65      1.68 o 
   8   5   7        3.55        5.04      2.06 o 
   9   5   7        0.00       -0.68      1.80 o 
 -12   6   7        0.16        2.18      2.34 o 
 -11   6   7        1.37        0.00      2.16 o 
 -10   6   7        5.73        5.07      2.23 o 
  -9   6   7       47.13       43.68      3.24 o 
  -8   6   7      208.01      194.84      5.64 o 
  -7   6   7        0.41        1.39      1.34 o 
  -6   6   7      435.38      425.94      8.18 o 
  -5   6   7      486.94      490.15      7.98 o 
  -4   6   7      806.59      802.30     10.62 o 
  -3   6   7      827.24      789.23      9.61 o 
  -2   6   7      219.48      203.95      3.89 o 
  -1   6   7       88.77      106.39      2.48 o 
   0   6   7        0.13        0.08      0.57 o 
   1   6   7      260.77      240.69      3.33 o 
   2   6   7      389.48      367.03      4.71 o 
   3   6   7      203.47      188.31      3.27 o 
   4   6   7        0.28       -0.21      0.76 o 
   5   6   7       94.92       96.89      2.39 o 
   6   6   7      125.21      124.30      2.78 o 
   7   6   7        0.25        0.58      0.96 o 
   8   6   7        9.64       17.43      2.69 o 
   9   6   7        2.43        4.75      2.26 o 
 -12   7   7       11.28       11.93      2.87 o 
 -11   7   7        0.21       -0.57      2.07 o 
 -10   7   7       24.14       26.96      3.25 o 
  -9   7   7        3.02        2.98      2.91 o 
  -8   7   7      318.67      307.10      8.56 o 
  -7   7   7      136.08      132.45      4.11 o 
  -6   7   7      105.30      101.55      3.56 o 
  -5   7   7      336.49      358.16      6.47 o 
  -4   7   7     1662.69     1657.54     21.71 o 
  -3   7   7       30.96       28.26      1.65 o 
  -2   7   7     1610.90     1574.32     15.46 o 
  -1   7   7       42.67       39.73      1.84 o 
   0   7   7        6.71        7.52      0.81 o 
   1   7   7      893.48      890.44      9.26 o 
   2   7   7      386.83      375.16      5.31 o 
   3   7   7       29.54       33.15      1.60 o 
   4   7   7      219.20      229.62      4.69 o 
   5   7   7       85.69       82.66      2.63 o 
   6   7   7       57.09       55.10      1.97 o 
   7   7   7       23.03       21.66      2.04 o 
   8   7   7        4.50        1.79      1.20 o 
 -12   8   7        2.68        3.35      2.64 o 
 -11   8   7        0.82        0.71      2.33 o 
 -10   8   7       11.03       10.72      4.68 o 
  -9   8   7        0.01       -1.79      1.79 o 
  -8   8   7        5.94       12.10      3.95 o 
  -7   8   7       22.66       19.90      2.22 o 
  -6   8   7        8.06        7.76      1.81 o 
  -5   8   7       96.32       89.79      3.85 o 
  -4   8   7       22.39       21.07      2.47 o 
  -3   8   7       46.54       47.78      1.91 o 
  -2   8   7       43.08       46.19      1.83 o 
  -1   8   7       71.22       81.68      2.65 o 
   0   8   7     1232.72     1217.03     14.03 o 
   1   8   7      203.73      190.19      3.64 o 
   2   8   7      190.66      167.90      3.27 o 
   3   8   7       38.64       32.39      1.70 o 
   4   8   7       67.13       71.56      2.43 o 
   5   8   7       23.01       18.75      1.51 o 
   6   8   7        3.82        0.67      1.13 o 
   7   8   7       14.39       13.74      1.40 o 
   8   8   7        1.26       -0.36      1.42 o 
 -12   9   7        1.01        0.86      4.12 o 
 -11   9   7        0.08        0.06      2.38 o 
 -10   9   7       53.54       48.91      4.06 o 
  -9   9   7        9.33       12.25      2.75 o 
  -8   9   7       61.27       69.54      8.16 o 
  -7   9   7      100.42       94.80      8.76 o 
  -6   9   7       53.06       49.27      3.03 o 
  -5   9   7       21.56       19.08      2.04 o 
  -4   9   7      143.47      132.20      3.71 o 
  -3   9   7       21.47       15.49      1.82 o 
  -2   9   7       29.13       27.78      2.03 o 
  -1   9   7      582.98      549.48      8.15 o 
   0   9   7       97.18      103.36      3.72 o 
   1   9   7       53.23       73.56      2.51 o 
   2   9   7      117.60      103.60      2.95 o 
   3   9   7        9.51        5.28      1.19 o 
   4   9   7      134.46      130.78      3.33 o 
   5   9   7       64.94       58.34      2.52 o 
   6   9   7       53.50       58.72      2.68 o 
   7   9   7       48.76       50.11      2.47 o 
   8   9   7       38.27       38.43      2.14 o 
 -11  10   7       18.56       19.03      4.10 o 
 -10  10   7        0.51       -1.04      2.33 o 
  -9  10   7       70.92       77.49      4.82 o 
  -8  10   7        9.88        9.99      3.01 o 
  -7  10   7        1.67        0.34      1.92 o 
  -6  10   7        5.79        4.13      2.09 o 
  -5  10   7       74.16       75.21      4.70 o 
  -4  10   7       45.30       37.19      2.99 o 
  -3  10   7        8.04       10.97      1.79 o 
  -2  10   7       13.61       15.53      2.11 o 
  -1  10   7      285.90      307.32      5.55 o 
   0  10   7      169.51      142.17      3.57 o 
   1  10   7      423.40      369.02      6.33 o 
   2  10   7      275.06      271.32      5.68 o 
   3  10   7       10.24       14.34      1.95 o 
   4  10   7       33.09       37.61      2.07 o 
   5  10   7      165.36      180.73      5.94 o 
   6  10   7        6.35        7.81      1.80 o 
   7  10   7        2.45        1.72      1.58 o 
 -11  11   7        5.41        4.72      2.79 o 
 -10  11   7        0.47        1.99      2.54 o 
  -9  11   7        9.28        6.92      3.86 o 
  -8  11   7      102.31      106.13      6.36 o 
  -7  11   7        0.73        0.65      1.99 o 
  -6  11   7       81.03       81.67      6.53 o 
  -5  11   7      195.12      184.54      6.44 o 
  -4  11   7        9.09        8.03      2.08 o 
  -3  11   7        7.50        6.49      1.69 o 
  -2  11   7       15.55       14.95      1.89 o 
  -1  11   7        0.12       -1.49      1.49 o 
   0  11   7        4.02        1.29      1.23 o 
   1  11   7       47.12       39.92      2.31 o 
   2  11   7        1.42        0.18      1.10 o 
   3  11   7        7.79        7.71      1.45 o 
   4  11   7       14.31       19.01      1.96 o 
   5  11   7       23.03       24.42      2.12 o 
   6  11   7        3.63        6.40      1.86 o 
   7  11   7        0.66       -1.39      1.62 o 
 -10  12   7        0.55        6.29      2.81 o 
  -9  12   7        0.05        1.66      2.52 o 
  -8  12   7       30.88       31.67      4.38 o 
  -7  12   7       64.68       80.78      5.67 o 
  -6  12   7      143.90      150.45      6.21 o 
  -5  12   7       29.50       31.35      3.16 o 
  -4  12   7       13.64       12.44      2.77 o 
  -3  12   7      226.96      231.88      7.23 o 
  -2  12   7      111.42       94.43      4.50 o 
  -1  12   7      106.51      120.44      4.29 o 
   0  12   7        2.88       -0.66      1.42 o 
   1  12   7        0.18       -1.47      1.47 o 
   2  12   7      108.78      116.40      3.88 o 
   3  12   7      176.88      170.98      5.75 o 
   4  12   7        9.67        9.49      3.12 o 
   5  12   7       63.19       62.92      3.01 o 
   6  12   7       26.68       25.83      2.30 o 
 -10  13   7       31.10       33.40      4.96 o 
  -9  13   7        6.86        7.77      2.98 o 
  -8  13   7       75.04       72.73      5.98 o 
  -7  13   7       39.52       37.58      4.59 o 
  -6  13   7      160.58      158.43      6.48 o 
  -5  13   7       48.89       47.43      4.40 o 
  -4  13   7       60.07       43.95      3.61 o 
  -3  13   7        7.13        4.57      2.13 o 
  -2  13   7       30.80       29.11      3.93 o 
  -1  13   7        0.91        4.87      1.69 o 
   0  13   7        1.74        1.11      1.62 o 
   1  13   7       79.48       78.58      4.29 o 
   2  13   7       13.31       14.30      5.59 o 
   3  13   7        1.72       -2.28      2.64 o 
   4  13   7       77.12       75.92      5.11 o 
   5  13   7        0.09        0.42      2.33 o 
   6  13   7        2.98        0.23      1.87 o 
  -9  14   7       12.57       12.20      3.46 o 
  -8  14   7       11.10       13.45      3.61 o 
  -7  14   7        4.58        3.48      2.96 o 
  -6  14   7        4.80        3.23      2.83 o 
  -5  14   7       22.40       18.35      2.98 o 
  -4  14   7       11.81        7.90      2.56 o 
  -3  14   7        2.22        5.88      2.88 o 
  -2  14   7       15.24       20.43      2.89 o 
  -1  14   7        8.09        8.53      2.52 o 
   0  14   7       35.50       35.87      6.17 o 
   1  14   7        1.12        2.43      2.53 o 
   2  14   7       14.91       20.70      3.55 o 
   3  14   7       26.60       34.35      4.16 o 
   4  14   7       12.28       13.24      3.36 o 
   5  14   7       13.96       14.28      4.81 o 
  -8  15   7        0.01       -2.82      4.27 o 
  -7  15   7       33.60       33.35      4.67 o 
  -6  15   7        0.16       -1.55      2.68 o 
  -5  15   7       94.32      100.50      5.49 o 
  -4  15   7      100.77      107.97      6.97 o 
  -3  15   7        0.94        0.33      2.77 o 
  -2  15   7      124.29      138.84      7.44 o 
  -1  15   7       90.86       91.10      6.41 o 
   0  15   7        0.05        0.06      4.15 o 
   1  15   7       68.36       61.03      5.27 o 
   2  15   7       55.33       65.37      5.50 o 
   3  15   7        5.26        1.91      2.96 o 
   4  15   7        8.31       10.83      3.40 o 
  -7  16   7        0.96       -0.61      2.99 o 
  -6  16   7       18.51       12.18      7.21 o 
  -5  16   7       20.39        8.85      5.50 o 
  -4  16   7        7.10        5.89      3.56 o 
  -3  16   7       35.29       38.23      8.10 o 
  -2  16   7        4.53        3.66      3.39 o 
  -1  16   7       58.98       59.60      8.02 o 
   0  16   7       13.32       15.05      5.46 o 
   1  16   7       14.81       14.00      5.53 o 
   2  16   7        4.31       -0.53      5.93 o 
   3  16   7       16.40       19.25      5.37 o 
  -6  17   7        1.84        1.02      4.57 o 
  -5  17   7       14.34       17.13      6.10 o 
  -4  17   7       17.17       14.27      7.40 o 
  -3  17   7        4.25        6.08      3.91 o 
  -2  17   7        4.52        2.75      3.42 o 
  -1  17   7        0.37       -1.76      4.31 o 
   0  17   7        2.23       -0.06      4.28 o 
   1  17   7       16.48       12.33      5.85 o 
   2  17   7        6.64        6.04      5.18 o 
  -3  18   7       12.37        7.04      4.06 o 
  -2  18   7       17.19       18.84      4.72 o 
  -1  18   7       33.09       51.38      8.31 o 
 -13   0   8       72.04       52.70      5.25 o 
 -12   0   8       82.89       67.24      5.48 o 
 -11   0   8       99.21       80.27      5.55 o 
 -10   0   8       32.80       25.70      7.97 o 
  -9   0   8       40.17       42.50      7.54 o 
  -8   0   8        1.81       -0.91      1.81 o 
  -7   0   8       16.81       11.31      1.96 o 
  -6   0   8      781.19      843.64     43.81 o 
  -5   0   8        1.12       -0.97      0.97 o 
  -4   0   8        0.72        1.42      1.70 o 
  -3   0   8      544.60      453.72      9.25 o 
  -2   0   8      336.68      331.01      6.19 o 
  -1   0   8      208.16      198.74      4.20 o 
   0   0   8       79.06       87.40      2.48 o 
   1   0   8      102.28       81.31      2.28 o 
   2   0   8      643.83      632.83      9.50 o 
   3   0   8      122.52      125.62      4.21 o 
   4   0   8      407.57      405.39      9.37 o 
   5   0   8     1039.93      984.06     19.94 o 
   6   0   8        8.88       11.67      1.50 o 
   7   0   8       51.66       46.99      2.32 o 
 -13   1   8       14.58        9.42      2.52 o 
 -12   1   8        0.95       -1.26      1.90 o 
 -11   1   8       21.87       19.90      2.55 o 
 -10   1   8      352.42      322.55      7.94 o 
  -9   1   8        5.24        3.73      1.57 o 
  -8   1   8       89.53       84.68      3.37 o 
  -7   1   8       58.51       59.97      2.55 o 
  -6   1   8        7.01        3.23      0.89 o 
  -5   1   8        2.13        1.29      0.94 o 
  -4   1   8      892.27      933.74     11.92 o 
  -3   1   8       32.06       28.80      1.43 o 
  -2   1   8       69.84       82.20      1.87 o 
  -1   1   8       24.66       33.12      1.25 o 
   0   1   8       57.01       51.99      1.99 o 
   1   1   8      463.12      472.99      5.53 o 
   2   1   8       14.75       17.99      0.75 o 
   3   1   8      100.16      101.77      2.67 o 
   4   1   8        7.21        4.74      1.01 o 
   5   1   8       88.32       91.99      2.42 o 
   6   1   8      138.58      135.94      3.69 o 
   7   1   8        6.02        1.72      1.33 o 
   8   1   8       25.84       27.50      2.03 o 
   9   1   8        7.58        7.09      1.57 o 
 -13   2   8       13.71        8.23      2.51 o 
 -12   2   8        1.34       -1.10      1.93 o 
 -11   2   8      148.60      159.43      5.39 o 
 -10   2   8       82.78       68.43      4.37 o 
  -9   2   8       42.15       42.74      2.80 o 
  -8   2   8       53.35       38.18      3.27 o 
  -7   2   8      357.70      322.25      6.75 o 
  -6   2   8       11.71       11.08      1.40 o 
  -5   2   8        6.92        2.86      0.87 o 
  -4   2   8      597.18      587.60      8.20 o 
  -3   2   8      914.67      910.02     10.69 o 
  -2   2   8      136.39      146.36      2.82 o 
  -1   2   8       81.75       73.73      1.83 o 
   0   2   8       46.86       40.69      1.34 o 
   1   2   8      309.07      318.81      3.80 o 
   2   2   8        7.46        4.29      0.57 o 
   3   2   8      269.70      269.88      3.87 o 
   4   2   8      478.58      447.58      7.26 o 
   5   2   8      146.17      136.57      3.29 o 
   6   2   8        0.80       -0.48      1.37 o 
   7   2   8        2.28        2.64      2.94 o 
   8   2   8        3.53        4.12      1.62 o 
   9   2   8       13.11       14.14      2.01 o 
 -13   3   8       33.29       41.87      4.05 o 
 -12   3   8        0.05       -1.03      1.95 o 
 -11   3   8       27.76       33.08      2.88 o 
 -10   3   8       52.06       68.85      3.46 o 
  -9   3   8       31.70       30.25      3.17 o 
  -8   3   8      397.52      394.36      7.97 o 
  -7   3   8      118.34      124.13      6.02 o 
  -6   3   8        1.20        0.10      0.96 o 
  -5   3   8     1252.06     1260.84     16.72 o 
  -4   3   8      302.32      307.86      5.17 o 
  -3   3   8        0.57        0.71      0.74 o 
  -2   3   8      341.21      356.95      4.45 o 
  -1   3   8      114.15      118.39      2.42 o 
   0   3   8       44.92       48.65      1.49 o 
   1   3   8     1332.30     1295.79     12.46 o 
   2   3   8      313.29      323.97      4.68 o 
   3   3   8        3.16        1.04      0.72 o 
   4   3   8      404.91      396.41      7.82 o 
   5   3   8        0.49       -0.73      0.98 o 
   6   3   8        4.01        4.21      1.64 o 
   7   3   8       40.01       39.32      2.75 o 
   8   3   8        0.13        1.36      1.64 o 
   9   3   8        1.84        0.06      2.56 o 
 -13   4   8       16.26       15.86      3.28 o 
 -12   4   8       30.51       36.17      4.77 o 
 -11   4   8        3.92        3.79      1.95 o 
 -10   4   8        0.00       -1.58      1.58 o 
  -9   4   8       40.52       38.60      2.62 o 
  -8   4   8       50.09       50.27      3.50 o 
  -7   4   8       17.22       15.36      1.90 o 
  -6   4   8        0.23        0.78      1.10 o 
  -5   4   8      196.30      192.98      3.94 o 
  -4   4   8       23.56       30.36      1.33 o 
  -3   4   8      380.34      383.34      5.90 o 
  -2   4   8       67.42       63.46      1.68 o 
  -1   4   8        9.25        5.71      0.66 o 
   0   4   8        0.89        1.82      0.62 o 
   1   4   8       24.00       30.79      1.09 o 
   2   4   8       18.47       19.97      1.00 o 
   3   4   8        0.36       -0.69      0.69 o 
   4   4   8       86.32       71.65      1.76 o 
   5   4   8        0.51       -0.65      0.83 o 
   6   4   8        2.11        2.52      1.69 o 
   7   4   8        2.97        1.01      1.66 o 
   8   4   8        2.67        3.86      1.86 o 
 -12   5   8        0.77        0.74      2.26 o 
 -11   5   8       23.12       28.51      3.40 o 
 -10   5   8        1.35        1.06      2.06 o 
  -9   5   8       31.04       33.11      3.16 o 
  -8   5   8      126.33      117.71      3.46 o 
  -7   5   8        0.45        3.15      1.22 o 
  -6   5   8       76.15       78.22      3.64 o 
  -5   5   8      684.17      664.83     10.12 o 
  -4   5   8      982.58      999.99     13.98 o 
  -3   5   8      133.30      140.58      3.03 o 
  -2   5   8      768.51      750.82      9.19 o 
  -1   5   8      363.80      356.12      4.82 o 
   0   5   8       84.44       75.13      1.76 o 
   1   5   8       11.07        8.96      0.83 o 
   2   5   8      100.03      109.09      2.44 o 
   3   5   8       79.19       89.09      2.23 o 
   4   5   8       50.26       43.43      1.56 o 
   5   5   8        0.13       -0.16      0.73 o 
   6   5   8       94.46       89.94      2.59 o 
   7   5   8        6.03        7.65      2.08 o 
   8   5   8       13.76       10.47      2.35 o 
 -12   6   8        0.94        2.29      2.47 o 
 -11   6   8       11.91       11.60      2.91 o 
 -10   6   8       48.66       52.09      3.96 o 
  -9   6   8       28.00       31.13      3.25 o 
  -8   6   8       33.04       24.51      3.99 o 
  -7   6   8        0.08        0.29      1.47 o 
  -6   6   8      598.07      589.36     12.09 o 
  -5   6   8       10.11       11.81      1.67 o 
  -4   6   8       90.09       95.30      3.84 o 
  -3   6   8     1293.55     1283.42     17.45 o 
  -2   6   8       48.72       44.12      1.71 o 
  -1   6   8       98.65       98.29      2.13 o 
   0   6   8      138.28      138.19      3.08 o 
   1   6   8        2.65        0.35      0.74 o 
   2   6   8       28.55       27.99      1.36 o 
   3   6   8      249.74      229.34      4.43 o 
   4   6   8       39.34       37.82      1.73 o 
   5   6   8        1.96        2.24      0.97 o 
   6   6   8        8.36        5.62      1.22 o 
   7   6   8        0.99        0.90      1.82 o 
   8   6   8       12.66       12.73      3.20 o 
 -12   7   8        0.21       -2.30      2.30 o 
 -11   7   8        3.37        4.31      2.51 o 
 -10   7   8       29.15       27.28      3.30 o 
  -9   7   8        3.78        2.58      2.15 o 
  -8   7   8       47.61       51.08      4.39 o 
  -7   7   8       41.28       44.37      2.99 o 
  -6   7   8        0.00       -1.49      1.49 o 
  -5   7   8      310.07      290.18      7.31 o 
  -4   7   8      736.42      713.76     12.18 o 
  -3   7   8       50.85       50.46      2.93 o 
  -2   7   8      185.94      198.25      4.30 o 
  -1   7   8        0.40       -0.77      0.77 o 
   0   7   8      227.01      212.14      3.79 o 
   1   7   8       71.26       69.88      2.27 o 
   2   7   8       11.31       10.55      1.67 o 
   3   7   8        3.32        2.54      1.40 o 
   4   7   8       13.52       14.75      1.44 o 
   5   7   8       21.85       23.67      1.77 o 
   6   7   8        1.56        0.40      0.98 o 
   7   7   8       62.53       66.98      3.27 o 
   8   7   8        2.46        1.58      1.50 o 
 -12   8   8       28.08       23.45      3.60 o 
 -11   8   8        2.80        2.34      2.47 o 
 -10   8   8        2.41        0.46      2.20 o 
  -9   8   8       32.34       28.64      4.23 o 
  -8   8   8       85.58       82.39      5.32 o 
  -7   8   8      148.32      151.81      6.86 o 
  -6   8   8      114.62      114.29      4.55 o 
  -5   8   8       33.83       30.85      3.32 o 
  -4   8   8       57.60       62.38      3.40 o 
  -3   8   8      415.48      410.78      7.35 o 
  -2   8   8      336.10      305.18      5.44 o 
  -1   8   8     1146.63     1105.60     14.17 o 
   0   8   8        0.88        1.77      1.16 o 
   1   8   8       78.97       77.38      2.85 o 
   2   8   8      116.64      127.82      3.71 o 
   3   8   8      127.41      120.22      3.78 o 
   4   8   8      143.39      150.88      4.40 o 
   5   8   8      146.17      155.51      3.77 o 
   6   8   8        1.70        0.00      1.10 o 
   7   8   8        1.10       -0.07      1.33 o 
 -11   9   8        0.45       -1.67      2.34 o 
 -10   9   8       11.87        6.32      2.54 o 
  -9   9   8        1.43       -1.80      2.14 o 
  -8   9   8        1.60        3.40      2.52 o 
  -7   9   8        1.31       -2.02      2.02 o 
  -6   9   8        3.48        1.00      2.11 o 
  -5   9   8       14.25       13.39      2.73 o 
  -4   9   8      189.72      179.23      5.10 o 
  -3   9   8      104.26      109.49      4.18 o 
  -2   9   8        0.04        1.01      1.17 o 
  -1   9   8      134.93      133.89      3.86 o 
   0   9   8       13.15       16.50      1.72 o 
   1   9   8      189.15      196.81      5.17 o 
   2   9   8      119.38      103.92      3.66 o 
   3   9   8       75.22       80.71      2.97 o 
   4   9   8       84.62       83.32      3.30 o 
   5   9   8       80.23       85.32      3.27 o 
   6   9   8       17.73       16.87      1.86 o 
   7   9   8        6.67        8.65      1.54 o 
 -11  10   8        3.34        8.60      3.05 o 
 -10  10   8       15.54       13.40      3.62 o 
  -9  10   8       27.40       29.19      3.65 o 
  -8  10   8        1.44        0.36      2.39 o 
  -7  10   8      130.94      114.42      7.06 o 
  -6  10   8       28.25       28.38      3.37 o 
  -5  10   8       62.07       59.66      4.26 o 
  -4  10   8       41.19       45.91      3.31 o 
  -3  10   8      109.92      106.01      3.99 o 
  -2  10   8        8.37       10.40      2.18 o 
  -1  10   8        1.54        1.78      1.48 o 
   0  10   8        0.57       -1.04      1.18 o 
   1  10   8        1.83        2.26      1.45 o 
   2  10   8       48.29       44.25      2.39 o 
   3  10   8       18.13       16.03      2.01 o 
   4  10   8       67.05       70.41      4.78 o 
   5  10   8        0.87        1.74      1.65 o 
   6  10   8       68.73       71.05      3.94 o 
   7  10   8        0.24        1.60      1.85 o 
 -10  11   8       31.22       39.76      8.15 o 
  -9  11   8       17.76       16.77      3.26 o 
  -8  11   8       51.03       52.89      5.00 o 
  -7  11   8       30.29       29.36      3.31 o 
  -6  11   8        0.15        0.67      2.50 o 
  -5  11   8       90.51       90.27      4.64 o 
  -4  11   8        0.08       -1.64      1.64 o 
  -3  11   8      295.15      294.37      8.16 o 
  -2  11   8       46.89       55.72      5.27 o 
  -1  11   8        6.08        3.05      3.47 o 
   0  11   8       33.12       33.90      2.94 o 
   1  11   8        2.37        2.76      1.42 o 
   2  11   8        0.60       -0.81      1.45 o 
   3  11   8      145.55      160.41      5.01 o 
   4  11   8      149.01      155.81      4.92 o 
   5  11   8        1.26        3.77      1.98 o 
   6  11   8      114.03      121.56      4.30 o 
 -10  12   8        0.67        1.64      2.90 o 
  -9  12   8       37.17       38.97      5.38 o 
  -8  12   8       15.26       10.90      3.55 o 
  -7  12   8        9.32       12.57      2.88 o 
  -6  12   8        1.76       -0.16      1.94 o 
  -5  12   8        0.01        1.04      1.95 o 
  -4  12   8        2.55       -1.08      1.91 o 
  -3  12   8       10.65        4.53      2.63 o 
  -2  12   8        0.41       -1.62      1.62 o 
  -1  12   8       25.13       26.52      2.90 o 
   0  12   8        9.71        8.97      2.20 o 
   1  12   8        5.75        5.17      3.10 o 
   2  12   8       28.42       36.07      5.48 o 
   3  12   8       36.54       39.74      3.36 o 
   4  12   8       19.50       20.48      2.64 o 
   5  12   8        4.08        1.20      1.81 o 
   6  12   8        0.36        1.04      1.88 o 
  -9  13   8        0.37        0.14      2.99 o 
  -8  13   8       24.40       31.66      4.54 o 
  -7  13   8       11.82       21.85      3.93 o 
  -6  13   8        4.34        3.47      2.28 o 
  -5  13   8       78.81       72.76      4.52 o 
  -4  13   8        5.29        6.48      3.12 o 
  -3  13   8       32.82       39.33      4.53 o 
  -2  13   8       10.46       13.78      3.48 o 
  -1  13   8       39.68       44.39      4.57 o 
   0  13   8       14.30       13.81      3.16 o 
   1  13   8       44.79       39.35      4.17 o 
   2  13   8        1.73       -0.54      2.49 o 
   3  13   8       68.33       72.52      5.12 o 
   4  13   8       42.51       44.23      8.26 o 
   5  13   8        5.04        8.88      3.07 o 
  -8  14   8       16.22       30.59      4.82 o 
  -7  14   8       10.98       11.60      3.75 o 
  -6  14   8        8.73        8.86      2.91 o 
  -5  14   8        1.63       -2.23      2.74 o 
  -4  14   8       28.08       32.26      4.48 o 
  -3  14   8       60.14       61.56      5.86 o 
  -2  14   8        0.40       -0.32      2.48 o 
  -1  14   8       39.50       32.75      6.33 o 
   0  14   8       74.93       89.51      5.91 o 
   1  14   8        0.29        1.10      2.58 o 
   2  14   8      107.31      124.31      6.90 o 
   3  14   8        9.50       10.32      3.31 o 
   4  14   8       30.57       32.62      4.18 o 
  -7  15   8        4.37        6.38      3.53 o 
  -6  15   8       80.58       72.00      8.82 o 
  -5  15   8       17.11       20.29      4.28 o 
  -4  15   8        0.10       -2.00      2.98 o 
  -3  15   8        0.45       -0.77      3.58 o 
  -2  15   8       58.90       61.21      5.84 o 
  -1  15   8        0.11       -3.51      3.51 o 
   0  15   8        3.29        9.04      5.08 o 
   1  15   8       84.65       96.55      6.40 o 
   2  15   8        4.51        5.30      3.20 o 
   3  15   8        0.04        3.80      3.21 o 
  -6  16   8       58.31       45.79      7.70 o 
  -5  16   8        0.01        2.48      3.45 o 
  -4  16   8       28.72       30.66      5.08 o 
  -3  16   8       91.73       88.83      7.04 o 
  -2  16   8       14.26       16.78      5.98 o 
  -1  16   8      124.61      154.67     12.18 o 
   0  16   8       10.88        1.28      4.44 o 
   1  16   8        4.64        1.44      4.44 o 
   2  16   8        8.34        4.78      3.53 o 
  -4  17   8       93.40       96.83      7.55 o 
  -3  17   8       16.48       18.93      4.75 o 
  -2  17   8       17.19       15.69      6.07 o 
  -1  17   8        8.94        8.63      5.69 o 
   0  17   8        3.06        2.84      4.89 o 
 -13   1   9        7.58        9.91      2.63 o 
 -12   1   9        0.84        0.15      2.00 o 
 -11   1   9        4.08        4.61      2.00 o 
 -10   1   9        8.73       11.17      2.09 o 
  -9   1   9        7.70        3.89      1.70 o 
  -8   1   9       71.20       71.77      3.19 o 
  -7   1   9       38.08       32.69      2.56 o 
  -6   1   9       62.60       54.68      3.74 o 
  -5   1   9      742.46      727.56     12.17 o 
  -4   1   9       56.51       50.05      2.39 o 
  -3   1   9      678.82      649.79      8.24 o 
  -2   1   9      121.24      119.64      2.40 o 
  -1   1   9        6.40        7.64      0.86 o 
   0   1   9       62.78       62.25      1.65 o 
   1   1   9       95.49      100.06      2.33 o 
   2   1   9      127.64      108.85      2.51 o 
   3   1   9      519.15      471.34      7.88 o 
   4   1   9      146.13      138.91      3.35 o 
   5   1   9       53.03       50.39      2.00 o 
   6   1   9       92.56       88.71      2.42 o 
   7   1   9       11.77       13.92      2.32 o 
   8   1   9        9.80       10.05      2.43 o 
 -13   2   9        1.53        1.09      4.31 o 
 -12   2   9       33.06       45.35      4.27 o 
 -11   2   9        0.08       -1.71      1.71 o 
 -10   2   9       12.84       10.34      3.25 o 
  -9   2   9       66.86       67.25      3.28 o 
  -8   2   9       41.52       39.22      2.57 o 
  -7   2   9       25.91       29.73      2.53 o 
  -6   2   9       39.57       38.69      2.98 o 
  -5   2   9       83.10       65.28      2.89 o 
  -4   2   9       41.16       37.65      1.99 o 
  -3   2   9      668.95      706.69      9.23 o 
  -2   2   9      127.04      111.01      2.35 o 
  -1   2   9       78.84       80.61      2.05 o 
   0   2   9       76.91       72.74      2.19 o 
   1   2   9      361.66      348.49      4.77 o 
   2   2   9     1311.55     1275.96     12.89 o 
   3   2   9       42.95       33.85      1.56 o 
   4   2   9      154.27      152.11      3.53 o 
   5   2   9       57.42       51.43      2.02 o 
   6   2   9        1.13        2.95      1.60 o 
   7   2   9        0.54       -0.53      1.46 o 
   8   2   9       70.81       67.00      3.49 o 
 -13   3   9        3.28        3.08      4.70 o 
 -12   3   9       16.34       16.01      3.18 o 
 -11   3   9        1.59       -2.11      2.11 o 
 -10   3   9       28.20       21.50      2.40 o 
  -9   3   9       90.49       79.78      3.55 o 
  -8   3   9       80.89       77.04      3.33 o 
  -7   3   9        0.55        0.72      1.47 o 
  -6   3   9      270.58      253.28      7.95 o 
  -5   3   9       50.12       45.58      2.13 o 
  -4   3   9      261.23      254.79      5.15 o 
  -3   3   9      792.85      747.47      9.31 o 
  -2   3   9       45.96       47.37      1.57 o 
  -1   3   9        0.10       -0.44      0.57 o 
   0   3   9      304.26      274.15      3.91 o 
   1   3   9      237.95      228.26      3.87 o 
   2   3   9      126.39      111.93      2.88 o 
   3   3   9       92.26       86.46      2.06 o 
   4   3   9       13.14       12.11      1.32 o 
   5   3   9        5.09        3.97      1.04 o 
   6   3   9       28.57       25.55      3.21 o 
   7   3   9        0.12       -0.81      1.59 o 
   8   3   9        7.69        8.78      2.06 o 
 -12   4   9       34.09       37.41      3.96 o 
 -11   4   9       10.51       11.92      2.80 o 
 -10   4   9        8.46        9.42      2.49 o 
  -9   4   9        0.02       -0.99      1.83 o 
  -8   4   9      155.96      156.95     10.40 o 
  -7   4   9      589.92      594.54     11.87 o 
  -6   4   9      340.36      347.35      7.70 o 
  -5   4   9       31.15       30.47      1.81 o 
  -4   4   9      684.01      666.84     11.41 o 
  -3   4   9      314.94      324.18      5.46 o 
  -2   4   9        5.50        3.22      0.87 o 
  -1   4   9      994.85      988.38     12.46 o 
   0   4   9        9.54       10.53      1.01 o 
   1   4   9       66.38       65.79      2.05 o 
   2   4   9        5.00        8.41      1.09 o 
   3   4   9      185.25      161.99      3.06 o 
   4   4   9      249.89      240.34      4.30 o 
   5   4   9        5.54        7.32      1.42 o 
   6   4   9       24.92       20.40      2.11 o 
   7   4   9       25.09       29.57      2.87 o 
   8   4   9        8.93        7.57      2.15 o 
 -12   5   9        1.37        0.21      2.48 o 
 -11   5   9       52.58       50.54      4.18 o 
 -10   5   9        1.84        1.55      2.05 o 
  -9   5   9       71.28       70.67      4.31 o 
  -8   5   9      103.47      103.70      9.14 o 
  -7   5   9        8.53        3.48      6.44 o 
  -6   5   9      131.57      123.43      5.88 o 
  -5   5   9      206.36      221.61      6.37 o 
  -4   5   9        5.09        3.56      1.45 o 
  -3   5   9      253.85      261.95      5.82 o 
  -2   5   9      701.78      688.04      9.47 o 
  -1   5   9      176.74      172.70      3.38 o 
   0   5   9       50.86       43.76      1.65 o 
   1   5   9      219.43      208.14      3.83 o 
   2   5   9       20.59       24.02      1.27 o 
   3   5   9       13.63       10.05      1.17 o 
   4   5   9       41.72       33.15      1.58 o 
   5   5   9        0.35        1.14      1.30 o 
   6   5   9        0.37       -0.38      1.60 o 
   7   5   9        5.38        6.42      2.19 o 
 -12   6   9        4.98        9.05      3.03 o 
 -11   6   9        1.58        0.52      2.54 o 
 -10   6   9       50.74       59.49      4.30 o 
  -9   6   9        2.80        4.93      2.23 o 
  -8   6   9        0.03       -1.22      2.25 o 
  -7   6   9       44.84       43.40      3.86 o 
  -6   6   9       18.80       21.93      2.98 o 
  -5   6   9       60.35       58.02      3.37 o 
  -4   6   9      447.24      442.13      8.62 o 
  -3   6   9      520.86      496.66      8.28 o 
  -2   6   9      109.37      107.00      3.22 o 
  -1   6   9      139.21      135.11      3.31 o 
   0   6   9      104.98       93.08      2.94 o 
   1   6   9        6.36        9.02      1.12 o 
   2   6   9        5.34        4.16      0.99 o 
   3   6   9        5.18        5.34      1.15 o 
   4   6   9        8.50        7.57      1.21 o 
   5   6   9       10.69        6.67      1.08 o 
   6   6   9        0.82       -1.03      1.03 o 
   7   6   9        2.01        3.71      2.25 o 
 -12   7   9        0.42       -0.40      2.69 o 
 -11   7   9        6.27        5.78      2.73 o 
 -10   7   9       17.70       18.58      3.12 o 
  -9   7   9       11.28       15.29      2.89 o 
  -8   7   9       32.90       29.60      3.68 o 
  -7   7   9       13.96       11.36      2.79 o 
  -6   7   9       99.93       95.21     10.51 o 
  -5   7   9      202.19      203.43      7.82 o 
  -4   7   9      534.08      534.89     11.51 o 
  -3   7   9      128.13      137.37      4.23 o 
  -2   7   9      273.17      273.67      5.12 o 
  -1   7   9       38.49       35.08      2.05 o 
   0   7   9        0.12        0.17      1.10 o 
   1   7   9      316.45      284.77      5.58 o 
   2   7   9        0.48        2.03      0.89 o 
   3   7   9       58.69       59.76      2.38 o 
   4   7   9       62.02       53.03      2.27 o 
   5   7   9        9.64       10.13      1.31 o 
   6   7   9       35.05       45.58      2.34 o 
   7   7   9        4.59        3.86      1.33 o 
 -11   8   9        1.61        2.31      2.63 o 
 -10   8   9        1.81        1.00      2.40 o 
  -9   8   9        2.18        0.38      2.34 o 
  -8   8   9        7.43        3.59      2.57 o 
  -7   8   9       10.73       12.19      2.95 o 
  -6   8   9       15.09       14.76      4.12 o 
  -5   8   9        0.01       -0.27      2.56 o 
  -4   8   9      241.99      235.55      8.60 o 
  -3   8   9      377.06      382.59      8.05 o 
  -2   8   9      115.28      111.51      3.99 o 
  -1   8   9       12.08       12.39      1.63 o 
   0   8   9       71.32       66.94      3.03 o 
   1   8   9       30.11       27.18      2.11 o 
   2   8   9       31.91       37.12      2.30 o 
   3   8   9        0.10       -0.69      1.29 o 
   4   8   9        2.67        2.14      1.42 o 
   5   8   9        1.49        0.93      1.33 o 
   6   8   9       20.19       25.01      2.49 o 
   7   8   9        1.43        2.47      1.60 o 
 -11   9   9       33.93       42.37      4.37 o 
 -10   9   9       12.44       15.08      3.27 o 
  -9   9   9        5.03        3.68      2.79 o 
  -8   9   9       22.18       19.21      3.67 o 
  -7   9   9        5.01        5.95      3.18 o 
  -6   9   9       20.28       25.88      3.75 o 
  -5   9   9      264.46      264.77     11.27 o 
  -4   9   9       57.21       60.72      3.15 o 
  -3   9   9      592.35      594.83     13.49 o 
  -2   9   9       24.56       27.17      3.52 o 
  -1   9   9      376.75      353.51      7.70 o 
   0   9   9      257.26      241.51      6.03 o 
   1   9   9       15.99       17.20      2.12 o 
   2   9   9       52.60       42.35      2.56 o 
   3   9   9      178.31      181.08      5.08 o 
   4   9   9       17.74       17.35      2.02 o 
   5   9   9       10.85       13.51      1.88 o 
   6   9   9       21.29       21.24      1.94 o 
 -11  10   9        0.13        0.46      3.12 o 
 -10  10   9        9.69       16.11      5.18 o 
  -9  10   9       46.34       50.77      5.21 o 
  -8  10   9       25.59       30.43      4.19 o 
  -7  10   9       22.71       21.33      4.84 o 
  -6  10   9       19.09       21.46      2.97 o 
  -5  10   9      131.86      141.53      5.81 o 
  -4  10   9       43.64       41.23      3.40 o 
  -3  10   9       92.73       89.89      6.15 o 
  -2  10   9      472.45      446.42     10.69 o 
  -1  10   9       22.04       26.30      3.01 o 
   0  10   9       19.81       15.60      2.34 o 
   1  10   9      116.92      122.80      4.27 o 
   2  10   9      138.09      128.37      4.40 o 
   3  10   9       23.79       25.99      2.39 o 
   4  10   9      177.21      189.45      5.83 o 
   5  10   9       39.95       40.45      3.47 o 
   6  10   9        0.04       -0.48      1.55 o 
 -10  11   9        0.65       -0.15      2.68 o 
  -9  11   9       19.28       22.61      4.15 o 
  -8  11   9       11.48       12.55      3.55 o 
  -7  11   9        0.81       -0.12      2.21 o 
  -6  11   9        1.24        1.39      3.55 o 
  -5  11   9        1.18        0.59      2.00 o 
  -4  11   9       26.78       24.85      3.92 o 
  -3  11   9        2.20        2.44      2.22 o 
  -2  11   9       61.08       52.26      3.63 o 
  -1  11   9        5.45        2.22      4.31 o 
   0  11   9       54.74       54.64      6.18 o 
   1  11   9        0.21        0.62      1.77 o 
   2  11   9        2.03        0.81      1.67 o 
   3  11   9        0.00       -1.17      1.62 o 
   4  11   9        7.81        6.73      1.95 o 
   5  11   9        3.44        2.00      1.80 o 
  -9  12   9       15.90       14.82      3.97 o 
  -8  12   9       26.23       27.91      4.45 o 
  -7  12   9      151.47      154.23     12.88 o 
  -6  12   9       29.04       25.74      3.32 o 
  -5  12   9       37.99       47.09      4.99 o 
  -4  12   9       53.82       56.35      6.74 o 
  -3  12   9        0.19       -1.64      2.76 o 
  -2  12   9       45.29       51.50      3.80 o 
  -1  12   9      145.58      152.60      7.20 o 
   0  12   9        3.97        2.84      2.48 o 
   1  12   9        5.20       12.70      2.97 o 
   2  12   9       82.69       90.36      5.58 o 
   3  12   9        0.02       -1.85      2.05 o 
   4  12   9       68.76       71.43      4.26 o 
   5  12   9        4.02        2.28      2.02 o 
  -9  13   9       13.63       14.14      4.22 o 
  -8  13   9       44.78       54.22      5.60 o 
  -7  13   9        0.82        0.11      2.96 o 
  -6  13   9       17.24       13.91      3.01 o 
  -5  13   9        9.04        9.87      3.36 o 
  -4  13   9       13.42        7.40      3.23 o 
  -3  13   9       45.54       44.30      4.80 o 
  -2  13   9        6.26        8.12      4.57 o 
  -1  13   9        3.78        5.02      3.93 o 
   0  13   9       52.28       53.39      4.71 o 
   1  13   9        9.87        6.90      3.01 o 
   2  13   9        0.74        1.27      2.62 o 
   3  13   9       12.32       13.02      3.36 o 
   4  13   9       42.28       41.55      4.32 o 
  -8  14   9       41.59       38.89      5.15 o 
  -7  14   9       21.95       28.26      4.79 o 
  -6  14   9        0.48        0.75      3.04 o 
  -5  14   9       72.88       75.20      7.35 o 
  -4  14   9       53.77       61.77      5.72 o 
  -3  14   9        9.82        4.04      3.44 o 
  -2  14   9        0.75       -3.80      3.87 o 
  -1  14   9        8.00        3.00      4.57 o 
   0  14   9        1.14       -2.62      2.62 o 
   1  14   9        8.39        9.51      3.44 o 
   2  14   9        3.01        6.95      3.22 o 
   3  14   9       30.44       38.44      4.60 o 
  -7  15   9        0.63       -3.00      3.87 o 
  -6  15   9       27.70       23.23      6.39 o 
  -5  15   9       48.24       51.42      5.76 o 
  -4  15   9       42.73       40.37      5.40 o 
  -3  15   9       52.09       51.68      5.69 o 
  -2  15   9       64.86       68.39      8.63 o 
  -1  15   9        0.08        2.27      4.76 o 
   0  15   9        9.60       14.28      5.40 o 
   1  15   9      104.22      123.20      7.43 o 
   2  15   9        0.97       -2.06      3.02 o 
  -5  16   9       20.42       28.91      5.09 o 
  -4  16   9        1.35       -0.94      3.26 o 
  -3  16   9       31.44       43.27      8.08 o 
  -2  16   9        1.75       -0.06      4.54 o 
  -1  16   9        4.68        7.99      5.18 o 
   0  16   9       10.56        6.61      5.53 o 
 -12   0  10       21.43       16.61      3.91 o 
 -11   0  10       47.08       41.48      6.95 o 
 -10   0  10       72.36       89.15      5.66 o 
  -9   0  10        9.46        2.76      2.27 o 
  -8   0  10       18.68       12.65      2.78 o 
  -7   0  10       18.91       17.16      4.09 o 
  -6   0  10        6.77        6.58      3.13 o 
  -5   0  10      934.37      902.47     20.87 o 
  -4   0  10      363.08      353.89     10.22 o 
  -3   0  10       19.59       15.67      2.91 o 
  -2   0  10      170.36      173.36      5.12 o 
  -1   0  10      820.68      854.00     15.73 o 
   0   0  10        1.89        0.80      1.16 o 
   1   0  10      281.32      267.20      9.88 o 
   2   0  10      146.75      152.74      3.37 o 
   3   0  10       35.92       40.80      2.80 o 
   4   0  10      510.39      498.43     12.10 o 
   5   0  10       54.45       47.85      3.00 o 
   6   0  10       61.37       59.23      5.24 o 
   7   0  10       69.12       71.37      3.99 o 
 -12   1  10        0.04       -1.04      2.04 o 
 -11   1  10       34.88       39.92      3.13 o 
 -10   1  10        0.83       -1.23      1.61 o 
  -9   1  10       11.08       10.84      3.18 o 
  -8   1  10       46.09       42.43      2.70 o 
  -7   1  10       75.15       65.68      3.53 o 
  -6   1  10        9.81        9.55      2.83 o 
  -5   1  10       24.60       20.76      1.99 o 
  -4   1  10       58.50       49.30      2.54 o 
  -3   1  10      121.98      109.98      2.98 o 
  -2   1  10        4.21        5.24      1.06 o 
  -1   1  10       21.90       22.00      1.64 o 
   0   1  10      127.81      125.48      3.52 o 
   1   1  10       60.63       67.40      1.89 o 
   2   1  10       26.15       23.32      0.96 o 
   3   1  10       37.56       35.21      1.89 o 
   4   1  10       21.54       27.50      1.70 o 
   5   1  10       39.95       34.71      1.78 o 
   6   1  10       61.03       51.88      2.10 o 
   7   1  10        5.07        9.81      1.84 o 
 -12   2  10        0.65       -0.48      2.47 o 
 -11   2  10        6.01        3.05      5.77 o 
 -10   2  10        3.37        1.53      1.70 o 
  -9   2  10       26.53       29.08      2.53 o 
  -8   2  10        2.34        0.33      1.49 o 
  -7   2  10      126.47      119.81      4.49 o 
  -6   2  10       95.26       90.08      3.94 o 
  -5   2  10      305.77      282.09      6.36 o 
  -4   2  10      551.43      537.90     14.19 o 
  -3   2  10        6.18        6.90      1.25 o 
  -2   2  10      213.89      208.75      4.10 o 
  -1   2  10      377.60      369.33      6.45 o 
   0   2  10      238.35      231.18      5.34 o 
   1   2  10       15.24       15.09      1.19 o 
   2   2  10       56.51       60.88      1.66 o 
   3   2  10        7.07        6.60      1.26 o 
   4   2  10       22.51       17.64      1.51 o 
   5   2  10        6.95        6.03      1.32 o 
   6   2  10       76.64       76.34      3.65 o 
   7   2  10       32.79       32.58      2.69 o 
 -12   3  10        0.35        2.46      2.65 o 
 -11   3  10       26.52       26.40      3.40 o 
 -10   3  10        4.81        1.02      2.26 o 
  -9   3  10       36.29       39.38      3.41 o 
  -8   3  10        0.64        1.26      2.20 o 
  -7   3  10        6.07        9.10      1.86 o 
  -6   3  10      157.66      154.64      4.84 o 
  -5   3  10      548.34      556.94     11.82 o 
  -4   3  10       55.07       49.59      4.35 o 
  -3   3  10      755.13      730.89     11.03 o 
  -2   3  10       72.05       74.17      2.93 o 
  -1   3  10       33.57       40.53      2.04 o 
   0   3  10      133.41      144.40      3.22 o 
   1   3  10       79.07       82.65      2.87 o 
   2   3  10       59.58       60.99      2.74 o 
   3   3  10      253.43      243.26      3.92 o 
   4   3  10       50.77       51.69      2.46 o 
   5   3  10       46.24       51.08      2.18 o 
   6   3  10       32.73       36.01      1.76 o 
   7   3  10        2.93        3.49      1.93 o 
 -12   4  10       29.98       30.16      5.39 o 
 -11   4  10        0.47       -1.29      2.26 o 
 -10   4  10        1.91        3.77      2.34 o 
  -9   4  10       28.45       26.01      3.13 o 
  -8   4  10       12.00       11.44      2.97 o 
  -7   4  10        5.71        4.49      2.37 o 
  -6   4  10        5.28        4.78      2.46 o 
  -5   4  10      121.85      108.94      4.55 o 
  -4   4  10       64.16       61.74      2.85 o 
  -3   4  10       11.73        7.77      1.74 o 
  -2   4  10      103.07       86.22      2.71 o 
  -1   4  10      196.47      206.20      5.10 o 
   0   4  10       46.63       55.56      2.59 o 
   1   4  10        0.65        0.89      0.97 o 
   2   4  10        4.77        5.58      1.27 o 
   3   4  10       11.74        9.84      1.23 o 
   4   4  10        3.10        0.63      1.10 o 
   5   4  10        7.78       11.78      1.39 o 
   6   4  10        7.13        5.74      1.21 o 
   7   4  10       14.36       18.92      2.68 o 
 -12   5  10       43.36       49.22      7.25 o 
 -11   5  10       28.70       36.10      3.88 o 
 -10   5  10        0.33        1.19      2.44 o 
  -9   5  10       16.56       18.82      3.23 o 
  -8   5  10       46.91       45.37      4.24 o 
  -7   5  10       87.68       76.21      4.98 o 
  -6   5  10      119.84      116.23      5.84 o 
  -5   5  10      200.05      208.91      6.32 o 
  -4   5  10        6.02        7.27      1.66 o 
  -3   5  10      298.58      294.81      6.47 o 
  -2   5  10      352.32      340.48      8.17 o 
  -1   5  10        0.29        0.51      1.26 o 
   0   5  10       28.43       30.58      1.87 o 
   1   5  10      459.03      426.30      7.22 o 
   2   5  10       46.44       38.79      1.94 o 
   3   5  10        4.95        6.06      1.20 o 
   4   5  10       22.13       24.82      2.75 o 
   5   5  10       64.79       67.01      2.67 o 
   6   5  10        7.05        4.83      1.27 o 
   7   5  10        4.52        3.86      2.25 o 
 -12   6  10        1.54        2.23      2.90 o 
 -11   6  10       12.70       13.41      3.15 o 
 -10   6  10      101.18      100.30      5.45 o 
  -9   6  10        6.00        4.92      3.48 o 
  -8   6  10       48.58       48.12      6.61 o 
  -7   6  10      156.69      174.65     10.39 o 
  -6   6  10        6.09        6.88      3.23 o 
  -5   6  10        0.20       -0.98      1.92 o 
  -4   6  10      599.97      614.43     12.84 o 
  -3   6  10       67.64       65.00      3.01 o 
  -2   6  10        0.04       -1.10      1.10 o 
  -1   6  10       72.32       66.07      3.13 o 
   0   6  10        3.97        3.05      1.23 o 
   1   6  10        9.71       10.42      1.48 o 
   2   6  10      208.84      217.25      4.10 o 
   3   6  10       10.25       12.71      1.45 o 
   4   6  10       72.12       77.17      3.07 o 
   5   6  10       35.54       28.56      1.97 o 
   6   6  10        4.71        4.21      1.67 o 
 -11   7  10        8.42       10.63      3.20 o 
 -10   7  10       19.81       16.48      3.14 o 
  -9   7  10        4.76        5.62      2.98 o 
  -8   7  10       26.78       23.21      3.68 o 
  -7   7  10       43.65       42.11      4.19 o 
  -6   7  10        0.62        1.20      2.57 o 
  -5   7  10        7.51        7.75      3.37 o 
  -4   7  10      127.68      134.58      7.81 o 
  -3   7  10       34.62       31.74      3.28 o 
  -2   7  10       13.77       15.00      1.92 o 
  -1   7  10       11.01        8.37      1.68 o 
   0   7  10        7.56        5.93      1.49 o 
   1   7  10       63.81       61.31      2.86 o 
   2   7  10        4.25        5.17      1.48 o 
   3   7  10        8.20       10.26      1.67 o 
   4   7  10       20.16       21.28      1.71 o 
   5   7  10        5.50        6.01      1.39 o 
   6   7  10        1.51        1.36      1.40 o 
 -11   8  10       27.08       38.24      6.81 o 
 -10   8  10       11.96       23.45      3.67 o 
  -9   8  10       22.48       20.24      7.30 o 
  -8   8  10        0.28       -0.77      2.38 o 
  -7   8  10        2.84        2.03      2.80 o 
  -6   8  10       59.48       57.89      9.32 o 
  -5   8  10      384.50      385.53     11.89 o 
  -4   8  10        7.21        4.25      2.22 o 
  -3   8  10       15.61       13.43      2.41 o 
  -2   8  10      203.56      222.86      5.89 o 
  -1   8  10      173.30      176.32      5.09 o 
   0   8  10       86.56       81.28      4.59 o 
   1   8  10       26.26       32.52      2.64 o 
   2   8  10       33.76       33.44      2.37 o 
   3   8  10       16.80       14.82      1.90 o 
   4   8  10      116.88      115.37      3.92 o 
   5   8  10       14.47       19.14      1.86 o 
   6   8  10        0.13        3.08      1.69 o 
 -11   9  10        0.67        0.80      3.23 o 
 -10   9  10        3.71        6.57      2.95 o 
  -9   9  10       13.88       12.60      3.50 o 
  -8   9  10       26.62       29.29      4.12 o 
  -7   9  10       37.35       39.90      4.23 o 
  -6   9  10       17.70       22.98      4.03 o 
  -5   9  10        5.91        4.89      2.24 o 
  -4   9  10       13.64        8.79      3.00 o 
  -3   9  10      291.79      301.18     14.00 o 
  -2   9  10        8.32       10.57      2.72 o 
  -1   9  10       57.04       51.87      3.40 o 
   0   9  10       12.11       11.05      1.87 o 
   1   9  10        7.07        6.55      2.33 o 
   2   9  10        6.14        5.59      1.73 o 
   3   9  10      149.46      165.85      4.91 o 
   4   9  10        6.79       10.58      2.89 o 
   5   9  10        0.66        0.31      1.46 o 
 -10  10  10        0.34        3.12      2.94 o 
  -9  10  10        9.13        7.24      3.46 o 
  -8  10  10        0.13       -2.52      4.95 o 
  -7  10  10       17.63       19.01      3.61 o 
  -6  10  10        2.80        3.45      3.03 o 
  -5  10  10       43.34       53.71      5.08 o 
  -4  10  10       47.55       54.04      4.90 o 
  -3  10  10       49.82       47.48      3.65 o 
  -2  10  10       34.25       34.64      4.09 o 
  -1  10  10       12.05       14.62      4.09 o 
   0  10  10       29.78       24.33      2.77 o 
   1  10  10       31.11       24.54      3.33 o 
   2  10  10       20.94       16.45      2.54 o 
   3  10  10        0.30       -0.73      1.71 o 
   4  10  10       30.54       30.35      2.54 o 
   5  10  10        3.03        6.33      1.83 o 
 -10  11  10       10.42        8.31      3.78 o 
  -9  11  10       19.42       28.91      4.72 o 
  -8  11  10       15.56       22.47      4.24 o 
  -7  11  10        0.03       -2.15      2.15 o 
  -6  11  10       33.88       33.18      3.67 o 
  -5  11  10       19.41       18.01      3.81 o 
  -4  11  10       70.10       76.50      5.85 o 
  -3  11  10      296.12      291.28     10.99 o 
  -2  11  10        1.23        2.98      2.58 o 
  -1  11  10       98.51      100.39      5.96 o 
   0  11  10      127.83      132.26      6.68 o 
   1  11  10       48.67       54.57      4.52 o 
   2  11  10      264.06      271.50      8.08 o 
   3  11  10       11.86       11.81      2.23 o 
   4  11  10       12.04       11.15      2.15 o 
  -9  12  10        9.02       15.53      4.27 o 
  -8  12  10        2.15        6.78      3.51 o 
  -7  12  10        1.28        2.83      2.45 o 
  -6  12  10       35.36       36.02      4.86 o 
  -5  12  10        0.00        2.44      3.05 o 
  -4  12  10        0.21        1.83      2.83 o 
  -3  12  10       23.52       21.29      3.94 o 
  -2  12  10       45.99       45.58      4.62 o 
  -1  12  10        8.49       10.60      3.79 o 
   0  12  10       21.44       24.31      3.80 o 
   1  12  10        1.53        0.93      2.57 o 
   2  12  10       26.83       21.83      3.59 o 
   3  12  10        0.27        0.60      2.73 o 
   4  12  10       25.89       34.94      3.43 o 
  -8  13  10        2.69        1.73      3.38 o 
  -7  13  10       12.25        7.17      3.72 o 
  -6  13  10       87.20       94.77      6.97 o 
  -5  13  10       55.00       46.88      5.83 o 
  -4  13  10       43.42       55.78      5.66 o 
  -3  13  10       65.99       70.37      8.63 o 
  -2  13  10       32.88       47.23      7.25 o 
  -1  13  10       10.98        9.56      3.34 o 
   0  13  10       49.18       54.05      4.93 o 
   1  13  10        5.55        6.49      2.96 o 
   2  13  10       10.15       14.14      3.52 o 
   3  13  10        1.53       -0.86      2.97 o 
  -7  14  10       21.36       21.95      6.39 o 
  -6  14  10       14.89       19.24      4.46 o 
  -5  14  10        8.83        9.45      3.90 o 
  -4  14  10       66.92       77.38      6.51 o 
  -3  14  10        0.61        8.18      5.27 o 
  -2  14  10       42.89       56.78      8.34 o 
  -1  14  10        0.07       -3.39      3.99 o 
   0  14  10        6.17        1.45      3.77 o 
   1  14  10        9.96        4.12      3.10 o 
   2  14  10       78.23       94.12      6.36 o 
  -6  15  10        3.12        2.88      5.96 o 
  -5  15  10        4.53        7.44      3.69 o 
  -4  15  10        5.65        3.39      5.40 o 
  -3  15  10       49.91       44.77      7.86 o 
  -2  15  10       16.33       28.50      6.74 o 
  -1  15  10        5.18        6.45      5.30 o 
   0  15  10        0.04        1.47      4.73 o 
 -12   1  11       23.45       31.42      4.80 o 
 -11   1  11        6.97        4.43      2.59 o 
 -10   1  11        0.14       -1.92      1.92 o 
  -9   1  11       16.37       18.12      2.27 o 
  -8   1  11        3.68        3.38      1.64 o 
  -7   1  11      106.34       96.93      4.40 o 
  -6   1  11       78.81       85.15      5.15 o 
  -5   1  11       27.60       33.06      2.70 o 
  -4   1  11      571.95      544.79     10.04 o 
  -3   1  11      711.63      709.57     12.17 o 
  -2   1  11      115.41      105.45      3.78 o 
  -1   1  11       48.97       49.18      2.52 o 
   0   1  11      506.47      504.80      9.20 o 
   1   1  11        0.55        0.21      1.03 o 
   2   1  11      241.62      247.93      4.10 o 
   3   1  11      107.29      110.94      3.88 o 
   4   1  11       16.99       18.22      1.61 o 
   5   1  11        8.59       10.32      1.43 o 
   6   1  11       50.40       47.10      2.10 o 
 -12   2  11        5.93        6.66      2.99 o 
 -11   2  11        2.73        5.93      2.68 o 
 -10   2  11       13.28       16.66      2.90 o 
  -9   2  11        8.74        5.43      2.77 o 
  -8   2  11        1.54       -1.44      2.08 o 
  -7   2  11       29.54       34.27      5.38 o 
  -6   2  11       35.91       31.92      5.35 o 
  -5   2  11       20.20       20.76      2.39 o 
  -4   2  11        2.98        0.95      1.59 o 
  -3   2  11       59.16       56.22      2.82 o 
  -2   2  11      793.91      757.41     14.79 o 
  -1   2  11       11.04        9.26      1.65 o 
   0   2  11       17.00        8.47      1.57 o 
   1   2  11      109.13      103.47      3.06 o 
   2   2  11       28.30       28.52      1.70 o 
   3   2  11       35.46       34.74      2.07 o 
   4   2  11       81.26       79.61      3.46 o 
   5   2  11        5.53        3.61      1.28 o 
   6   2  11        4.80        5.88      1.23 o 
 -12   3  11        2.25        5.89      2.86 o 
 -11   3  11        2.51        1.02      2.58 o 
 -10   3  11       27.95       28.59      3.43 o 
  -9   3  11       31.02       24.46      3.09 o 
  -8   3  11       28.93       22.07      3.46 o 
  -7   3  11       19.52       21.66      3.28 o 
  -6   3  11       46.51       42.42      3.83 o 
  -5   3  11        1.19       -0.12      1.78 o 
  -4   3  11       38.66       34.88      2.47 o 
  -3   3  11      959.29      944.45     17.83 o 
  -2   3  11      103.14      103.76      5.79 o 
  -1   3  11      157.67      150.17      6.87 o 
   0   3  11      118.19      110.45      3.82 o 
   1   3  11       15.98       12.24      1.44 o 
   2   3  11       44.09       38.84      2.78 o 
   3   3  11        7.38        6.91      1.11 o 
   4   3  11        3.35        2.53      1.25 o 
   5   3  11       33.17       29.26      2.00 o 
   6   3  11        4.92        5.50      1.28 o 
 -12   4  11       15.15       17.22      3.41 o 
 -11   4  11        3.74        1.99      3.50 o 
 -10   4  11       47.85       43.62      3.96 o 
  -9   4  11        0.00        0.13      2.23 o 
  -8   4  11       13.17       12.59      3.19 o 
  -7   4  11      128.39      139.19      6.89 o 
  -6   4  11        4.50        5.11      2.64 o 
  -5   4  11      436.16      433.04     12.43 o 
  -4   4  11      234.44      218.05      5.62 o 
  -3   4  11       81.22       75.27      3.89 o 
  -2   4  11        1.64        1.08      1.66 o 
  -1   4  11      711.49      707.25     14.10 o 
   0   4  11       26.30       26.26      2.83 o 
   1   4  11      112.97      119.85      3.45 o 
   2   4  11        0.57        0.67      1.15 o 
   3   4  11       65.04       72.90      2.48 o 
   4   4  11       39.29       36.39      2.15 o 
   5   4  11        4.84        4.75      1.34 o 
   6   4  11       16.26       16.10      1.58 o 
 -11   5  11        3.93        1.21      4.28 o 
 -10   5  11        9.14        9.52      2.95 o 
  -9   5  11      147.98      139.10      7.28 o 
  -8   5  11      101.31      103.99      8.05 o 
  -7   5  11        5.02        5.36      2.55 o 
  -6   5  11        4.18        3.01      2.70 o 
  -5   5  11       16.97       18.20      4.52 o 
  -4   5  11        7.06        5.12      1.80 o 
  -3   5  11      259.26      269.33      7.42 o 
  -2   5  11        2.67        2.42      2.04 o 
  -1   5  11       58.74       57.62      3.81 o 
   0   5  11        0.93        0.77      1.53 o 
   1   5  11       56.62       53.32      2.68 o 
   2   5  11      117.96      105.69      3.22 o 
   3   5  11       16.65       16.39      1.54 o 
   4   5  11       37.53       31.78      2.11 o 
   5   5  11        6.46        8.28      1.57 o 
   6   5  11       20.43       23.98      2.08 o 
 -11   6  11        1.17       -0.27      2.79 o 
 -10   6  11        7.62       12.89      3.10 o 
  -9   6  11        2.27        2.14      3.00 o 
  -8   6  11      105.29      106.88      6.31 o 
  -7   6  11       11.85       12.84      3.14 o 
  -6   6  11        7.46        9.25      2.76 o 
  -5   6  11       88.13       88.46      5.45 o 
  -4   6  11      135.73      134.09      8.76 o 
  -3   6  11       28.74       26.48      2.66 o 
  -2   6  11       61.98       62.62      3.59 o 
  -1   6  11      110.52       98.71      4.31 o 
   0   6  11       24.78       26.23      2.54 o 
   1   6  11        0.42       -0.21      1.47 o 
   2   6  11        7.42        7.25      2.00 o 
   3   6  11       29.42       25.53      2.06 o 
   4   6  11       51.06       65.29      2.92 o 
   5   6  11       20.45       24.98      2.03 o 
 -11   7  11       14.31       17.53      3.68 o 
 -10   7  11       16.34       22.54      4.82 o 
  -9   7  11        0.12        0.66      2.75 o 
  -8   7  11        0.15       -2.27      2.27 o 
  -7   7  11       55.04       60.57      5.01 o 
  -6   7  11      260.23      286.00     10.20 o 
  -5   7  11       10.62       15.90      3.10 o 
  -4   7  11        3.79        5.70      2.76 o 
  -3   7  11       73.21       78.59      4.22 o 
  -2   7  11        2.07        1.61      1.66 o 
  -1   7  11       21.62       22.83      2.53 o 
   0   7  11       77.32       85.39      4.88 o 
   1   7  11        1.20        0.50      1.40 o 
   2   7  11       68.04       80.21      3.39 o 
   3   7  11        6.04        5.54      1.63 o 
   4   7  11       28.02       28.24      2.07 o 
   5   7  11        3.00        2.91      3.15 o 
 -11   8  11       19.67       25.47      6.74 o 
 -10   8  11        2.57        0.35      2.79 o 
  -9   8  11        9.65       13.23      4.51 o 
  -8   8  11       46.40       52.36      4.94 o 
  -7   8  11       44.38       51.30      4.71 o 
  -6   8  11       57.97       55.27      4.79 o 
  -5   8  11       15.40       23.77      5.18 o 
  -4   8  11      101.57       99.26      6.34 o 
  -3   8  11       87.54       74.92      5.22 o 
  -2   8  11        0.66        3.60      2.26 o 
  -1   8  11        8.02        7.89      2.11 o 
   0   8  11       14.91       21.15      3.56 o 
   1   8  11        0.09        0.56      2.32 o 
   2   8  11        0.45       -0.15      1.52 o 
   3   8  11        4.37        5.57      1.75 o 
   4   8  11       19.80       25.22      2.17 o 
   5   8  11        9.95        9.39      1.55 o 
 -10   9  11        3.96       -1.52      2.87 o 
  -9   9  11       13.70       17.54      4.02 o 
  -8   9  11        2.74        3.94      2.97 o 
  -7   9  11        5.61        5.95      3.08 o 
  -6   9  11       27.88       41.89      6.33 o 
  -5   9  11      177.02      176.40     16.95 o 
  -4   9  11      340.58      352.29     15.33 o 
  -3   9  11       71.41       74.20     12.13 o 
  -2   9  11        6.86        2.77      2.45 o 
  -1   9  11      119.43      146.36      6.90 o 
   0   9  11       44.61       36.12      3.16 o 
   1   9  11       35.01       32.00      2.60 o 
   2   9  11       77.07       76.97      3.57 o 
   3   9  11       12.49       13.19      2.10 o 
   4   9  11        1.34        3.07      1.68 o 
 -10  10  11        6.30        2.35      4.09 o 
  -9  10  11        0.02       -1.03      2.97 o 
  -8  10  11        1.21        1.30      3.80 o 
  -7  10  11      103.35      123.28      7.19 o 
  -6  10  11        4.67        2.29      2.97 o 
  -5  10  11      128.16      133.74      7.57 o 
  -4  10  11       14.11       16.32      3.73 o 
  -3  10  11        0.15        1.69      2.56 o 
  -2  10  11      189.47      195.71      8.54 o 
  -1  10  11       36.14       38.90      4.14 o 
   0  10  11       75.10       87.99      5.74 o 
   1  10  11      120.50      119.15      5.30 o 
   2  10  11       28.07       22.67      3.73 o 
   3  10  11        7.88       12.46      2.21 o 
   4  10  11       70.38       69.74      3.44 o 
  -9  11  11        7.13        5.51      3.61 o 
  -8  11  11        0.18        1.69      2.83 o 
  -7  11  11        5.72        3.29      3.26 o 
  -6  11  11        0.84        1.72      3.12 o 
  -5  11  11       64.20       58.99      5.64 o 
  -4  11  11        0.02       -3.32      3.32 o 
  -3  11  11       64.00       57.87      7.80 o 
  -2  11  11        9.37       11.65      3.35 o 
  -1  11  11        8.05        6.27      2.94 o 
   0  11  11        0.69        1.83      2.65 o 
   1  11  11       26.85       28.72      3.85 o 
   2  11  11        0.98        0.99      2.27 o 
   3  11  11        0.45       -1.85      2.14 o 
  -8  12  11        2.53       -3.48      3.48 o 
  -7  12  11        4.60        2.43      3.64 o 
  -6  12  11        0.08        1.12      3.17 o 
  -5  12  11      168.43      183.95      9.42 o 
  -4  12  11       21.70       22.30      6.55 o 
  -3  12  11       46.62       56.37      8.18 o 
  -2  12  11      160.83      207.53     13.45 o 
  -1  12  11       17.18       13.82      4.47 o 
   0  12  11       36.03       31.29      4.16 o 
   1  12  11       53.36       64.02      6.33 o 
   2  12  11       66.91       64.94      5.14 o 
  -7  13  11        0.00        1.21      3.43 o 
  -6  13  11        0.58        0.31      3.41 o 
  -5  13  11        2.08        1.33      3.24 o 
  -4  13  11       39.80       38.60      7.38 o 
  -3  13  11       17.76       21.47      6.17 o 
  -2  13  11        0.12       -0.13      4.31 o 
  -1  13  11        6.40        8.29      5.42 o 
   0  13  11       18.79       16.52      3.89 o 
   1  13  11       15.90       25.51      4.15 o 
  -6  14  11        0.34       -1.38      3.34 o 
  -5  14  11       21.37       15.88      6.42 o 
  -4  14  11       36.17       40.81      7.89 o 
  -3  14  11       14.05       23.45      6.71 o 
  -2  14  11       12.42        9.11      5.18 o 
  -1  14  11       34.34       21.25      6.49 o 
   0  14  11        6.73       16.07      4.14 o 
 -12   0  12        1.45       -2.20      5.02 o 
 -11   0  12       21.92       42.02      7.32 o 
 -10   0  12       89.67      100.02      9.52 o 
  -9   0  12       32.47       31.80      3.91 o 
  -8   0  12       22.03       20.17      3.31 o 
  -7   0  12        1.83        6.52      3.83 o 
  -6   0  12      136.22      157.26      9.94 o 
  -5   0  12      618.52      600.29     22.47 o 
  -4   0  12        3.56        1.28      2.78 o 
  -3   0  12      237.22      210.14     11.03 o 
  -2   0  12      264.30      267.67     12.53 o 
  -1   0  12        1.13        1.11      2.07 o 
   0   0  12      132.59      134.83      7.45 o 
   1   0  12      207.57      208.58      5.87 o 
   2   0  12       48.38       57.74      2.63 o 
   3   0  12      123.25      125.16      6.77 o 
   4   0  12       71.10       72.14      4.33 o 
   5   0  12       47.52       62.05      4.83 o 
 -11   1  12        1.45        7.12      3.60 o 
 -10   1  12        9.33       11.73      2.78 o 
  -9   1  12        1.60       -2.28      2.28 o 
  -8   1  12        1.09       -1.82      3.35 o 
  -7   1  12       24.92       23.96      3.53 o 
  -6   1  12        0.01       -0.43      2.64 o 
  -5   1  12       38.33       33.76      3.73 o 
  -4   1  12        1.78        2.36      2.18 o 
  -3   1  12        0.29       -1.98      1.98 o 
  -2   1  12       18.84       19.66      2.96 o 
  -1   1  12      113.20      105.20      4.70 o 
   0   1  12       20.63       23.15      2.08 o 
   1   1  12        1.95        0.24      1.13 o 
   2   1  12       33.35       37.31      1.91 o 
   3   1  12       14.15       12.36      1.70 o 
   4   1  12       28.32       35.60      2.73 o 
   5   1  12        4.50        3.85      1.39 o 
 -11   2  12       67.80       71.24      4.94 o 
 -10   2  12        2.91        1.28      2.37 o 
  -9   2  12        1.37       -1.12      2.15 o 
  -8   2  12       32.44       29.20      3.84 o 
  -7   2  12       15.38       13.82      3.17 o 
  -6   2  12        6.91        7.02      2.52 o 
  -5   2  12      284.62      287.57      9.76 o 
  -4   2  12        3.92        2.83      2.75 o 
  -3   2  12       56.62       52.16      4.11 o 
  -2   2  12      293.46      301.20      9.65 o 
  -1   2  12       58.87       55.60      3.28 o 
   0   2  12      107.67      110.58      3.43 o 
   1   2  12      394.41      417.47      7.54 o 
   2   2  12        2.19       -0.55      1.15 o 
   3   2  12       12.85       14.19      2.51 o 
   4   2  12        4.63        2.96      2.52 o 
   5   2  12       11.94       12.49      1.61 o 
 -11   3  12        8.59        7.23      2.96 o 
 -10   3  12       16.24       22.74      3.41 o 
  -9   3  12       49.97       54.98      5.16 o 
  -8   3  12        2.68        4.36      2.58 o 
  -7   3  12       25.03       28.10      3.64 o 
  -6   3  12        7.54        7.99      2.64 o 
  -5   3  12       17.92       15.75      2.98 o 
  -4   3  12      158.86      166.55     13.45 o 
  -3   3  12      320.60      322.05     10.30 o 
  -2   3  12       64.70       66.33      4.42 o 
  -1   3  12      152.61      161.24      5.46 o 
   0   3  12       53.51       58.01      2.59 o 
   1   3  12        7.54        4.29      1.41 o 
   2   3  12      158.75      161.99      3.93 o 
   3   3  12        0.41        0.12      1.31 o 
   4   3  12       46.78       49.26      3.12 o 
   5   3  12       30.25       29.11      2.18 o 
 -11   4  12        1.01       -2.46      2.46 o 
 -10   4  12        2.75        5.03      2.69 o 
  -9   4  12       11.99        8.49      3.23 o 
  -8   4  12        0.04       -1.30      2.24 o 
  -7   4  12       21.94       19.36      3.87 o 
  -6   4  12        1.34        0.37      2.32 o 
  -5   4  12       27.05       23.74      4.98 o 
  -4   4  12      233.45      213.84     11.54 o 
  -3   4  12       11.71       15.07      3.82 o 
  -2   4  12        7.60       10.83      2.94 o 
  -1   4  12       24.89       19.38      2.58 o 
   0   4  12       24.29       18.17      2.02 o 
   1   4  12       14.00        8.21      1.51 o 
   2   4  12        0.07       -1.14      1.14 o 
   3   4  12        1.39       -1.05      1.05 o 
   4   4  12       25.76       26.54      2.09 o 
   5   4  12       16.61       22.32      2.12 o 
 -11   5  12        0.21        1.13      2.72 o 
 -10   5  12        6.40        8.44      2.98 o 
  -9   5  12       80.84       86.14      6.09 o 
  -8   5  12       16.67       13.60      5.46 o 
  -7   5  12        0.05       -1.37      3.79 o 
  -6   5  12       50.32       50.44      4.68 o 
  -5   5  12       46.90       58.22      6.68 o 
  -4   5  12      123.46      118.11      8.56 o 
  -3   5  12        8.65        5.26      3.15 o 
  -2   5  12       50.31       57.60      4.27 o 
  -1   5  12       11.03       15.59      2.27 o 
   0   5  12       78.36       78.88      6.04 o 
   1   5  12        0.12       -1.02      1.32 o 
   2   5  12       43.66       45.64      2.54 o 
   3   5  12       12.70        7.60      1.40 o 
   4   5  12       46.87       51.38      2.69 o 
   5   5  12        1.54       -0.66      1.63 o 
 -11   6  12        0.65        2.04      2.99 o 
 -10   6  12        5.21       -2.42      2.42 o 
  -9   6  12        0.87       -0.58      2.62 o 
  -8   6  12       73.52       85.30      5.91 o 
  -7   6  12       27.70       31.24      6.77 o 
  -6   6  12       11.06       14.35      4.60 o 
  -5   6  12       36.15       33.74      5.56 o 
  -4   6  12       12.30       12.94      4.15 o 
  -3   6  12       25.52       25.34      4.73 o 
  -2   6  12        0.64        1.96      1.89 o 
  -1   6  12        0.11       -1.46      1.46 o 
   0   6  12        9.29        9.70      2.61 o 
   1   6  12        3.41        4.26      1.65 o 
   2   6  12        2.69        4.59      1.57 o 
   3   6  12       35.08       33.27      2.39 o 
   4   6  12        6.07        3.30      1.79 o 
 -10   7  12       19.28       15.54      3.69 o 
  -9   7  12       12.61       13.67      3.87 o 
  -8   7  12       14.25       14.80      3.71 o 
  -7   7  12      136.25      134.96      7.31 o 
  -6   7  12       52.70       43.20      6.61 o 
  -5   7  12        1.87       -2.97      2.97 o 
  -3   7  12        3.59        6.10      2.67 o 
  -2   7  12        6.90        6.56      2.50 o 
  -1   7  12       16.13       13.97      3.55 o 
   0   7  12        3.02        3.84      1.84 o 
   1   7  12        2.69        1.06      2.79 o 
   2   7  12        0.03        1.54      1.84 o 
   3   7  12        6.55        4.09      1.90 o 
   4   7  12        2.90        1.28      1.39 o 
 -10   8  12       55.82       61.63      5.12 o 
  -9   8  12       12.24       10.95      3.59 o 
  -8   8  12        0.37        0.30      2.88 o 
  -7   8  12        0.95        1.05      3.90 o 
  -6   8  12        6.62       12.62      4.98 o 
  -5   8  12      165.66      174.07     11.89 o 
  -4   8  12        3.47       -1.09      3.74 o 
  -3   8  12      149.18      156.51      7.48 o 
  -2   8  12       21.92       16.47      3.23 o 
  -1   8  12       11.94       10.10      2.34 o 
   0   8  12       56.08       67.46      3.96 o 
   1   8  12      135.30      161.29      5.13 o 
   2   8  12        6.57        9.36      1.96 o 
   3   8  12       16.91       18.83      2.55 o 
   4   8  12        5.48        3.67      2.32 o 
  -9   9  12        0.01       -2.46      3.39 o 
  -8   9  12        0.32       -0.19      4.51 o 
  -7   9  12      131.27      128.85     11.06 o 
  -6   9  12       32.45       36.72      6.55 o 
  -5   9  12       14.29        9.65      5.21 o 
  -4   9  12       28.94       32.50      6.42 o 
  -3   9  12       12.25        8.72      3.21 o 
  -2   9  12        0.15       -2.31      2.31 o 
  -1   9  12       42.79       48.61      4.50 o 
   0   9  12        2.26        1.71      2.71 o 
   1   9  12        1.29        1.11      2.09 o 
   2   9  12       82.79       88.45      4.00 o 
   3   9  12        0.54        1.48      1.81 o 
  -9  10  12        1.92       -0.89      4.76 o 
  -8  10  12        0.02        0.26      4.63 o 
  -7  10  12        0.01        0.51      3.14 o 
  -6  10  12       32.08       38.86      5.12 o 
  -5  10  12        4.10        3.67      4.67 o 
  -4  10  12        1.63        4.25      4.83 o 
  -3  10  12       13.00       10.16      5.34 o 
  -2  10  12       39.71       45.04      6.15 o 
  -1  10  12       21.09       27.17      3.96 o 
   0  10  12      118.99      118.33      6.66 o 
   1  10  12        0.07        0.48      3.51 o 
   2  10  12       35.32       37.67      3.48 o 
  -8  11  12        2.99        4.47      3.64 o 
  -7  11  12       13.13       10.99      4.07 o 
  -6  11  12        7.96        6.52      3.49 o 
  -5  11  12        1.89        0.35      4.57 o 
  -4  11  12      181.75      226.97     15.05 o 
  -3  11  12       73.58       61.20      8.37 o 
  -2  11  12       56.73       65.05      5.42 o 
  -1  11  12       47.59       55.31      5.07 o 
   0  11  12      144.56      154.43      7.82 o 
   1  11  12        5.69       12.05      3.53 o 
   2  11  12      170.74      181.37      8.15 o 
  -7  12  12        0.01       -0.92      3.16 o 
  -6  12  12        2.10        3.73      3.64 o 
  -5  12  12        5.01        2.81      4.70 o 
  -4  12  12        0.07       -1.44      4.60 o 
  -3  12  12        3.02        7.67      5.18 o 
  -2  12  12       11.13       18.09      6.26 o 
  -1  12  12       11.08       12.88      3.71 o 
   0  12  12       25.88       25.87      4.19 o 
   1  12  12        6.78        8.23      3.55 o 
  -6  13  12       26.60       39.30      7.96 o 
  -5  13  12        0.73       -2.27      4.38 o 
  -4  13  12       24.95       29.65      7.16 o 
  -3  13  12       13.14        9.75      5.24 o 
  -2  13  12        0.50        1.41      4.15 o 
  -1  13  12       34.85       39.69      7.41 o 
 -11   1  13        1.56        0.31      3.41 o 
 -10   1  13       21.18       24.37      4.35 o 
  -9   1  13       26.16       28.34      7.24 o 
  -8   1  13       25.97       19.49      3.74 o 
  -7   1  13       38.36       39.13      4.30 o 
  -4   1  13      350.68      372.97     11.71 o 
  -3   1  13        3.14        3.26      2.38 o 
  -2   1  13       66.38       59.79      4.51 o 
  -1   1  13      335.86      349.28     10.82 o 
   0   1  13       68.70       68.25      3.23 o 
   1   1  13       40.20       42.04      2.01 o 
   2   1  13      190.94      205.56      4.40 o 
   3   1  13       24.54       23.78      2.14 o 
   4   1  13        0.08        0.14      1.39 o 
 -11   2  13       16.03       22.05      4.48 o 
 -10   2  13        3.37        6.73      2.75 o 
  -9   2  13       10.68        7.04      2.80 o 
  -8   2  13       15.10       20.30      3.83 o 
  -7   2  13        6.04        3.85      3.53 o 
  -6   2  13       98.76       99.96      8.53 o 
  -4   2  13      129.21      117.63      8.98 o 
  -3   2  13      105.36      105.76      5.87 o 
  -2   2  13      166.45      173.43      7.34 o 
  -1   2  13        0.04       -0.51      2.15 o 
   0   2  13       97.39      103.49      4.45 o 
   1   2  13       23.22       24.57      1.71 o 
   2   2  13       44.81       47.93      2.29 o 
   3   2  13       17.47       23.46      2.13 o 
   4   2  13       11.99       14.63      1.88 o 
 -11   3  13        4.48        2.92      3.58 o 
 -10   3  13       35.06       40.09      4.09 o 
  -9   3  13        3.77        1.47      3.25 o 
  -8   3  13       15.29        8.58      3.26 o 
  -7   3  13       29.91       41.83      6.42 o 
  -6   3  13        0.80        1.79      3.77 o 
  -4   3  13      166.92      168.20     10.51 o 
  -3   3  13      206.13      203.38      8.19 o 
  -2   3  13       25.26       22.33      3.34 o 
  -1   3  13       43.84       44.47      3.23 o 
   0   3  13       19.34       21.86      2.24 o 
   1   3  13       30.91       33.24      2.52 o 
   2   3  13        0.22        0.05      1.26 o 
   3   3  13        5.28        3.62      1.65 o 
   4   3  13       28.97       30.52      3.06 o 
 -10   4  13        2.85        0.95      2.77 o 
  -9   4  13        1.62       -0.75      2.72 o 
  -8   4  13       19.07       26.02      4.12 o 
  -7   4  13        6.26        1.79      3.80 o 
  -6   4  13        8.43        8.37      4.15 o 
  -4   4  13       82.79       92.13      8.05 o 
  -3   4  13       72.99       74.54      5.01 o 
  -2   4  13        8.56        6.32      2.46 o 
  -1   4  13        0.54        2.52      1.79 o 
   0   4  13      133.12      138.58      5.24 o 
   1   4  13       39.02       43.26      3.92 o 
   2   4  13       28.11       28.41      2.18 o 
   3   4  13       73.19       82.20      3.98 o 
   4   4  13        6.22        4.76      2.33 o 
 -10   5  13        3.45       -0.55      2.79 o 
  -9   5  13        3.40        4.28      3.44 o 
  -8   5  13       16.70       10.49      3.52 o 
  -7   5  13        0.15        1.41      3.71 o 
  -3   5  13        0.14       -0.38      3.26 o 
  -2   5  13       47.95       55.54      3.76 o 
  -1   5  13        0.04       -0.68      1.71 o 
   0   5  13       17.94       17.86      2.55 o 
   1   5  13        7.67        8.33      1.82 o 
   2   5  13        0.16       -1.41      1.41 o 
   3   5  13        0.07       -1.32      1.32 o 
 -10   6  13       13.76       12.08      3.49 o 
  -9   6  13        2.68        1.96      3.28 o 
  -8   6  13       28.86       33.78      6.52 o 
  -7   6  13       35.04       32.79      6.20 o 
  -3   6  13      229.95      237.27     12.69 o 
  -2   6  13       55.23       40.59      3.38 o 
  -1   6  13       22.88       21.54      2.76 o 
   0   6  13        7.76       11.94      2.30 o 
   1   6  13       17.39       17.33      2.19 o 
   2   6  13        2.25        2.10      1.67 o 
   3   6  13        3.64       -0.53      1.89 o 
  -9   7  13        0.06       -1.47      4.79 o 
  -8   7  13       11.28        7.70      4.73 o 
  -7   7  13      121.98      141.66     11.12 o 
  -3   7  13        0.30        2.18      3.05 o 
  -2   7  13       55.26       62.17      4.95 o 
  -1   7  13       26.21       28.81      3.02 o 
   0   7  13        0.87        1.35      2.53 o 
   1   7  13       15.92       16.15      3.31 o 
   2   7  13      114.77      135.75      5.65 o 
   3   7  13       49.80       58.16      3.06 o 
  -9   8  13       13.58        8.28      5.37 o 
  -8   8  13      109.06      102.07      9.94 o 
  -7   8  13       13.65       16.87      5.85 o 
  -4   8  13       11.01        7.99      4.89 o 
  -3   8  13       18.05       15.79      3.53 o 
  -2   8  13       12.72       17.37      3.51 o 
  -1   8  13        1.77        1.41      2.63 o 
   0   8  13       15.88       21.30      2.95 o 
   1   8  13        2.86        1.06      3.10 o 
   2   8  13        9.30        9.15      2.46 o 
  -8   9  13       25.99       12.59      5.72 o 
  -7   9  13        1.13        2.49      4.47 o 
  -5   9  13       28.29       32.63      7.16 o 
  -4   9  13        8.88        8.66      4.98 o 
  -3   9  13        0.00       -0.64      4.09 o 
  -2   9  13       99.90      100.67      6.50 o 
  -1   9  13       55.41       51.37      4.82 o 
   0   9  13       24.28       25.58      3.82 o 
   1   9  13       37.00       42.18      3.67 o 
  -8  10  13        1.89        3.99      5.21 o 
  -7  10  13       13.01        7.29      5.78 o 
  -6  10  13       90.32       88.52     10.23 o 
  -5  10  13        8.79        5.75      4.89 o 
  -4  10  13        0.72       -1.05      4.54 o 
  -3  10  13       58.92       62.41      8.44 o 
  -2  10  13       27.06       27.67      4.51 o 
  -1  10  13       11.35       13.07      3.61 o 
   0  10  13       84.09       99.30      6.42 o 
   1  10  13       15.32       17.37      6.66 o 
  -7  11  13        5.14       16.04      6.36 o 
  -6  11  13        0.06       -0.99      4.92 o 
  -5  11  13        3.01        1.15      4.95 o 
  -4  11  13        1.50        6.20      4.79 o 
  -3  11  13        3.56        8.31      5.37 o 
  -2  11  13        0.25       -3.32      3.32 o 
  -1  11  13        0.34       -0.74      2.87 o 
   0  11  13       10.07        4.47      4.95 o 
  -5  12  13       29.54       41.64      8.02 o 
  -4  12  13        0.33       -2.01      4.57 o 
  -3  12  13       20.35       18.92      6.49 o 
  -2  12  13       49.00       57.68      8.44 o 
 -10   0  14        0.61       -2.62      4.79 o 
  -9   0  14       90.74      107.66     10.07 o 
  -3   0  14      257.08      259.39     13.61 o 
  -2   0  14       74.28       90.50      7.96 o 
  -1   0  14       61.83       64.01      6.74 o 
   0   0  14      263.81      258.54      8.85 o 
   1   0  14        1.28       -0.53      3.00 o 
   2   0  14        0.37       -3.00      4.22 o 
   3   0  14       68.01       78.08      4.91 o 
 -10   1  14        5.31        3.76      3.64 o 
  -9   1  14        0.37       -0.88      2.92 o 
  -3   1  14       51.05       53.09      4.60 o 
  -2   1  14      101.17       96.88      5.71 o 
  -1   1  14        7.23        9.08      2.82 o 
   0   1  14       18.18       12.67      2.48 o 
   1   1  14       42.27       47.83      2.53 o 
   2   1  14       15.94       20.37      2.69 o 
   3   1  14       13.30       11.30      2.76 o 
 -10   2  14        0.06        2.56      3.35 o 
  -9   2  14       28.52       33.86      4.78 o 
  -3   2  14        3.95        0.17      2.46 o 
  -2   2  14        2.59        3.15      2.40 o 
  -1   2  14        1.98        1.15      1.95 o 
   0   2  14      103.78      106.08      4.76 o 
   1   2  14       37.62       32.42      2.27 o 
   2   2  14        6.90        6.92      1.44 o 
 -10   3  14       13.52       13.01      6.45 o 
  -9   3  14       18.76       14.35      6.07 o 
  -8   3  14        2.14        1.47      4.31 o 
  -3   3  14        8.53       12.72      4.51 o 
  -2   3  14       19.22       24.36      3.67 o 
  -1   3  14       37.96       41.66      3.38 o 
   0   3  14       20.33       19.54      2.65 o 
   1   3  14       51.40       54.11      2.73 o 
   2   3  14       46.31       48.41      2.58 o 
  -9   4  14        0.08        0.35      4.31 o 
  -8   4  14       24.90       20.64      5.98 o 
  -3   4  14       24.77       25.02      5.11 o 
  -2   4  14       13.01        9.83      2.49 o 
  -1   4  14        2.12        2.50      2.08 o 
   0   4  14        1.88        0.40      1.95 o 
   1   4  14       11.95       14.50      1.90 o 
   2   4  14        5.41        2.57      1.69 o 
  -9   5  14        4.65       14.03      6.01 o 
  -3   5  14       23.02       23.74      5.14 o 
  -2   5  14      108.03      118.30      6.02 o 
  -1   5  14        3.66        6.81      2.32 o 
   0   5  14       38.06       43.99      3.48 o 
   1   5  14       99.38      106.37      4.97 o 
   2   5  14        8.81        8.83      1.97 o 
  -9   6  14        4.22        3.20      4.95 o 
  -3   6  14        3.38        5.50      3.08 o 
  -2   6  14        0.19       -0.45      2.39 o 
  -1   6  14       35.50       33.76      3.38 o 
   0   6  14       59.09       66.72      4.12 o 
   1   6  14       13.86        7.88      2.43 o 
  -4   7  14        0.70       -3.55      3.55 o 
  -3   7  14        1.84        1.31      4.09 o 
  -2   7  14       39.48       39.08      5.85 o 
  -1   7  14       14.89       11.96      3.29 o 
   0   7  14        5.53        6.11      2.48 o 
   1   7  14       10.14       12.52      2.69 o 
  -5   8  14        0.11       -3.58      4.28 o 
  -4   8  14       69.91       72.19      8.82 o 
  -3   8  14       86.14       90.66      9.36 o 
  -2   8  14        5.26        4.14      2.98 o 
  -1   8  14       14.89       11.32      3.50 o 
   0   8  14       97.82      111.30      6.72 o 
  -6   9  14       17.48       22.34      6.55 o 
  -5   9  14       14.54       19.11      6.45 o 
  -4   9  14        0.08       -4.06      4.09 o 
  -3   9  14        0.00        0.35      4.44 o 
  -2   9  14        1.85        3.34      6.09 o 
  -1   9  14       54.80       57.95      8.08 o 
  -5  10  14        1.57        6.23      5.46 o 
  -4  10  14       35.69       47.39      8.05 o 
  -3  10  14        3.00        0.93      4.60 o 
  -2  10  14       11.08        6.36      5.14 o 
  -3   1  15       11.42       11.41      4.35 o 
  -2   1  15       71.80       77.62      5.42 o 
  -1   1  15       12.60       17.02      2.70 o 
   0   1  15        2.62        1.95      1.84 o 
   1   1  15       43.75       40.26      2.31 o 
  -3   2  15       22.36       15.82      4.79 o 
  -2   2  15        4.65        4.17      2.87 o 
  -1   2  15       10.11       10.84      2.65 o 
   0   2  15       99.40       98.62      4.00 o 
   1   2  15       50.24       54.37      2.55 o 
  -3   3  15       13.93       13.45      4.63 o 
  -2   3  15        0.83       -1.57      6.33 o 
  -1   3  15        2.70        0.88      2.21 o 
   0   3  15        0.21       -0.99      2.04 o 
   1   3  15        0.62       -1.44      3.13 o 
  -3   4  15        9.45       11.09      4.63 o 
  -2   4  15       26.24       30.23      7.84 o 
  -1   4  15      111.88      123.39      5.56 o 
   0   4  15        9.40       10.83      2.62 o 
  -3   5  15        0.44        1.95      4.03 o 
  -2   5  15       11.89        9.79      3.20 o 
  -1   5  15       13.76       15.83      2.94 o 
   0   5  15       44.26       39.87      3.62 o 
  -3   6  15        2.98        1.18      4.31 o 
  -2   6  15        1.30       -0.09      3.03 o 
  -1   6  15       39.00       38.91      4.51 o 
  -4   7  15        2.44        0.48      4.54 o 
  -3   7  15       20.76       30.64      6.55 o 
  -2   7  15       83.86       99.64      6.53 o 
  -5   8  15        0.02        0.89      5.37 o 
  -4   8  15        1.03        7.51      5.05 o 
  -3   8  15        0.59       -1.95      4.41 o 
  -2   0  16       21.25       17.58      5.27 o 
  -2   1  16       12.97       11.97      3.55 o 
  -2   2  16       48.19       42.85      4.79 o 
  -2   3  16       41.84       30.61      6.10 o 
  -3   4  16        0.20        2.94      4.38 o 
                                                 
